# Supplementary material for: 7-Hy­droxy-8-isopropyl-1,1,4a-trimethyl-4a,9,10,10a-tetra­hydro-phenanthren-2(1H)-one
Source: Acta Crystallogr Sect E Struct Rep Online. 2011 Mar 19;67(Pt 4):o906. doi: 10.1107/S1600536811009561 (PMC3099889; doi:10.1107/S1600536811009561)
Supplement: Supplementary file 1 [file e-67-0o906-sup1.cif]

##############################################################################
###                                                                        ###
###        Electronic paper (Acta Crystallographica Section E)             ###
###                                                                        ###
##############################################################################
#                                                                            #
# This CIF contains the data in a paper accepted for publication in Acta     #
# Crystallographica Section E. It conforms to the requirements of Notes      #
# for Authors for Section E, and has been peer reviewed under the auspices   #
# of the IUCr Commission on Journals.                                        #
#                                                                            #
# Full details of the Crystallographic Information File format               #
# are given in the paper "The Crystallographic Information File (CIF):       #
# a New Standard Archive File for Crystallography" by S. R. Hall, F. H.      #
# Allen and I. D. Brown [Acta Cryst. (1991), A47, 655-685].                  #
#                                                                            #
# The current version of the core CIF dictionary is obtainable from          #
# ftp://ftp.iucr.org/pub/cif_core.dic. The current version number is 2.4.    #
#                                                                            #
# Software is freely available for graphical display of the structure(s) in  #
# this CIF.  For information consult the CIF home page http://www.iucr.org/  #
# cif/home.html                                                              #
#                                                                            #
# This file may be used for bona fide research purposes within the           #
# scientific community so long as proper attribution is given to the journal # 
# article from which it was obtained.                                        #
#                                                                            #
##############################################################################
                                             
data_global
_journal_date_recd_electronic     2011-03-07
_journal_date_accepted     2011-03-13
_journal_name_full     'Acta Crystallographica, Section E'
_journal_year     2011
_journal_volume     67
_journal_issue      4
_journal_page_first     o906
_journal_page_last     o906
_journal_paper_category     QO
_journal_coeditor_code     FJ2405
_publ_contact_author_name     'Dr Ess\^ediya, Lassaba'
_publ_contact_author_address
;
Laboratoire de Chimie Biomol\'eculaires,
Substances Naturelles et R\'eactivit\'e,
URAC16,Facult\'e des Sciences Semlalia,
BP 2390 Bd My Abdellah,
40000 Marrakech
Morocco,
;
_publ_contact_author_email     'elassaba@gmail.com'
_publ_contact_author_fax     '0021224437408'
_publ_contact_author_phone     '0021224434649'
_publ_section_title
;\
7-Hydroxy-8-isopropyl-1,1,4a-trimethyl-4a,9,10,10a-tetrahydro-phenanthren-\
2(1<i>H</i>)-one
;
loop_
    _publ_author_name
    _publ_author_address
    'Ahmed Benharref'
;
Laboratoire de Chimie Biomol\'eculaires,
Substances Naturelles et R\'eactivit\'e, URAC16
Universit\'e Cadi Ayyad,
Facult\'e des Sciences Semlalia, BP 2390 Bd My Abdellah, 40000 Marrakech,
Morocco
;
    'Ess\^ediya Lassaba'
;
Laboratoire de Chimie Biomol\'eculaires,
Substances Naturelles et R\'eactivit\'e, URAC16
Universit\'e Cadi Ayyad,
Facult\'e des Sciences Semlalia, BP 2390 Bd My Abdellah, 40000 Marrakech,
Morocco
;
    'Noureddine Mazoir'
;
Laboratoire de Chimie Biomol\'eculaires,
Substances Naturelles et R\'eactivit\'e, URAC16
Universit\'e Cadi Ayyad,
Facult\'e des Sciences Semlalia, BP 2390 Bd My Abdellah, 40000 Marrakech,
Morocco
;
    'Jean-Claude Daran'
;
Laboratoire de Chimie de Coordination,
205 route de Narbonne, 31077 Toulouse Cedex 04, France
;
    'Moha Berraho'
;
Laboratoire de Chimie Biomol\'eculaires,
Substances Naturelles et R\'eactivit\'e, URAC16
Universit\'e Cadi Ayyad,
Facult\'e des Sciences Semlalia, BP 2390 Bd My Abdellah, 40000 Marrakech,
Morocco
;
data_I
_chemical_name_systematic
;
7-Hydroxy-8-isopropyl-1,1,4a-trimethyl-4a,9,10,10a-tetrahydro-
phenanthren-2(1<i>H</i>)-one
;
_chemical_name_common     ?
_chemical_formula_moiety     'C20 H26 O2'
_chemical_formula_sum     'C20 H26 O2'
_chemical_formula_iupac     'C20 H26 O2'
_chemical_formula_weight     298.41
_chemical_melting_point     ?
_symmetry_cell_setting     monoclinic
_symmetry_space_group_name_H-M     'P 21'
_symmetry_space_group_name_Hall     'P 2yb'
loop_
    _symmetry_equiv_pos_as_xyz
    'x, y, z'
    '-x, y+1/2, -z'
_cell_length_a     11.6731(8)
_cell_length_b     6.4314(4)
_cell_length_c     12.1488(10)
_cell_angle_alpha     90.00
_cell_angle_beta     111.592(9)
_cell_angle_gamma     90.00
_cell_volume     848.06(11)
_cell_formula_units_Z     2
_cell_measurement_reflns_used     3905
_cell_measurement_theta_min     3.64
_cell_measurement_theta_max     29.18
_cell_measurement_temperature     180(2)
_exptl_crystal_description     prism
_exptl_crystal_colour     colourless
_exptl_crystal_size_max     0.48
_exptl_crystal_size_mid     0.36
_exptl_crystal_size_min     0.29
_exptl_crystal_density_diffrn     1.169
_exptl_crystal_density_meas     ?
_exptl_crystal_density_method     'not measured'
_exptl_crystal_F_000     324
_exptl_absorpt_coefficient_mu     0.073
_exptl_absorpt_correction_type     none
_exptl_absorpt_process_details     ?
_exptl_absorpt_correction_T_min     ?
_exptl_absorpt_correction_T_max     ?
_exptl_special_details
;
;
_diffrn_ambient_temperature     180(2)
_diffrn_radiation_type     MoK\a
_diffrn_radiation_wavelength     0.71073
_diffrn_radiation_source     'Enhance (Mo) X-ray Source'
_diffrn_radiation_monochromator     graphite
_diffrn_measurement_device_type     'Agilent Xcalibur Eos Gemini ultra'
_diffrn_measurement_method     \w
_diffrn_detector_area_resol_mean     16.1978
_diffrn_reflns_number     9252
_diffrn_reflns_av_R_equivalents     0.0655
_diffrn_reflns_av_sigmaI/netI     0.0404
_diffrn_reflns_theta_min     3.65
_diffrn_reflns_theta_max     26.37
_diffrn_reflns_theta_full     26.37
_diffrn_measured_fraction_theta_max     0.996
_diffrn_measured_fraction_theta_full     0.996
_diffrn_reflns_limit_h_min     -14
_diffrn_reflns_limit_h_max     14
_diffrn_reflns_limit_k_min     -8
_diffrn_reflns_limit_k_max     8
_diffrn_reflns_limit_l_min     -15
_diffrn_reflns_limit_l_max     15
_diffrn_standards_number     ?
_diffrn_standards_interval_count     ?
_diffrn_standards_interval_time     ?
_diffrn_standards_decay_%     ?
_refine_special_details
;
Refinement of <i>F</i>^2^ against ALL reflections. The weighted <i>R</i>-factor
<i>wR</i> and goodness of fit <i>S</i> are based on <i>F</i>^2^, conventional
<i>R</i>-factors <i>R</i> are based on <i>F</i>, with <i>F</i> set to zero for
negative <i>F</i>^2^. The threshold expression of <i>F</i>^2^ >
\s(<i>F</i>^2^) is used only for calculating <i>R</i>-factors(gt) <i>etc</i>.
and is not relevant to the choice of reflections for refinement.
<i>R</i>-factors based on <i>F</i>^2^ are statistically about twice as large
as those based on <i>F</i>, and <i>R</i>- factors based on ALL data will be
even larger.
;
_reflns_number_total     1893
_reflns_number_gt     1591
_reflns_threshold_expression     I>2\s(I)
_refine_ls_structure_factor_coef     Fsqd
_refine_ls_matrix_type     full
_refine_ls_R_factor_all     0.0583
_refine_ls_R_factor_gt     0.0466
_refine_ls_wR_factor_gt     0.1168
_refine_ls_wR_factor_ref     0.1279
_refine_ls_goodness_of_fit_ref     1.032
_refine_ls_restrained_S_all     1.032
_refine_ls_number_reflns     1893
_refine_ls_number_parameters     207
_refine_ls_number_restraints     1
_refine_ls_hydrogen_treatment     constr
_refine_ls_weighting_scheme     calc
_refine_ls_weighting_details
         'calc w=1/[\s^2^(Fo^2^)+(0.0659P)^2^+0.2266P] where P=(Fo^2^+2Fc^2^)/3'
_atom_sites_solution_hydrogens     geom
_atom_sites_solution_primary     direct
_atom_sites_solution_secondary     difmap
_refine_ls_shift/su_max     0.000
_refine_ls_shift/su_mean     0.000
_refine_diff_density_max     0.175
_refine_diff_density_min     -0.223
_refine_ls_extinction_method     none
_refine_ls_extinction_coef     ?
loop_
    _atom_type_symbol
    _atom_type_description
    _atom_type_scat_dispersion_real
    _atom_type_scat_dispersion_imag
    _atom_type_scat_source
    'C' 'C' 0.0033 0.0016
                         'International Tables Vol C Tables 4.2.6.8 and 6.1.1.4'
    'H' 'H' 0.0000 0.0000
                         'International Tables Vol C Tables 4.2.6.8 and 6.1.1.4'
    'O' 'O' 0.0106 0.0060
                         'International Tables Vol C Tables 4.2.6.8 and 6.1.1.4'
_computing_data_collection     'CrysAlisPro (Agilent, 2010)'
_computing_cell_refinement     'CrysAlisPro (Agilent, 2010)'
_computing_data_reduction     'CrysAlisPro (Agilent, 2010)'
_computing_structure_solution     'SHELXS97 (Sheldrick, 2008)'
_computing_structure_refinement     'SHELXL97 (Sheldrick, 2008)'
_computing_molecular_graphics
                  'ORTEP-3 for Windows (Farrugia, 1997) and PLATON (Spek, 2009)'
_computing_publication_material     'WinGX (Farrugia, 1999)'
loop_
    _atom_site_type_symbol
    _atom_site_label
    _atom_site_fract_x
    _atom_site_fract_y
    _atom_site_fract_z
    _atom_site_U_iso_or_equiv
    _atom_site_adp_type
    _atom_site_calc_flag
    _atom_site_refinement_flags
    _atom_site_occupancy
    _atom_site_disorder_assembly
    _atom_site_disorder_group
    C C1 -0.3286(2) 0.3531(5) 0.7146(2) 0.0290(6) Uani d . 1 . .
    C C2 -0.4104(2) 0.3898(5) 0.5849(3) 0.0314(7) Uani d . 1 . .
    C C3 -0.3525(3) 0.4063(6) 0.4963(3) 0.0364(7) Uani d . 1 . .
    H H3 -0.4016 0.3822 0.4154 0.045(10) Uiso calc R 1 . .
    C C4 -0.2337(3) 0.4540(5) 0.5251(3) 0.0324(7) Uani d . 1 . .
    H H4 -0.2019 0.4667 0.4638 0.047(10) Uiso calc R 1 . .
    C C4A -0.1473(2) 0.4886(5) 0.6526(2) 0.0283(6) Uani d . 1 . .
    C C4B -0.0133(2) 0.4386(4) 0.6696(2) 0.0274(6) Uani d . 1 . .
    C C5 0.0337(2) 0.5177(5) 0.5876(3) 0.0296(6) Uani d . 1 . .
    H H5 -0.0179 0.6000 0.5237 0.036 Uiso calc R 1 . .
    C C6 0.1537(2) 0.4788(5) 0.5974(3) 0.0303(7) Uani d . 1 . .
    H H6 0.1846 0.5371 0.5420 0.036 Uiso calc R 1 . .
    C C7 0.2287(2) 0.3544(5) 0.6887(2) 0.0299(6) Uani d . 1 . .
    C C8 0.1866(2) 0.2729(5) 0.7742(2) 0.0287(6) Uani d . 1 . .
    C C8A 0.0651(2) 0.3211(5) 0.7647(2) 0.0273(6) Uani d . 1 . .
    C C9 0.0224(2) 0.2470(6) 0.8626(3) 0.0351(7) Uani d . 1 . .
    H H9A 0.0867 0.2814 0.9402 0.042 Uiso calc R 1 . .
    H H9B 0.0136 0.0938 0.8579 0.042 Uiso calc R 1 . .
    C C10 -0.0995(2) 0.3422(6) 0.8568(2) 0.0336(7) Uani d . 1 . .
    H H10A -0.1329 0.2626 0.9079 0.040 Uiso calc R 1 . .
    H H10B -0.0861 0.4875 0.8856 0.040 Uiso calc R 1 . .
    C C10A -0.1905(2) 0.3373(5) 0.7292(2) 0.0282(6) Uani d . 1 . .
    H H10 -0.1817 0.1953 0.6997 0.034 Uiso calc R 1 . .
    C C11 0.2702(3) 0.1345(6) 0.8719(3) 0.0383(8) Uani d . 1 . .
    H H11 0.2229 0.0978 0.9231 0.046 Uiso calc R 1 . .
    C C12 0.3000(3) -0.0718(6) 0.8246(4) 0.0526(9) Uani d . 1 . .
    H H12A 0.3534 -0.0452 0.7800 0.079 Uiso calc R 1 . .
    H H12B 0.2233 -0.1371 0.7725 0.079 Uiso calc R 1 . .
    H H21A 0.3421 -0.1649 0.8911 0.079 Uiso calc R 1 . .
    C C13 0.3870(3) 0.2455(7) 0.9521(3) 0.0474(9) Uani d . 1 . .
    H H13A 0.4396 0.2761 0.9071 0.071 Uiso calc R 1 . .
    H H13B 0.4317 0.1559 1.0195 0.071 Uiso calc R 1 . .
    H H13C 0.3646 0.3757 0.9810 0.071 Uiso calc R 1 . .
    C C15 -0.3538(3) 0.5228(6) 0.7922(3) 0.0422(8) Uani d . 1 . .
    H H15A -0.4422 0.5272 0.7773 0.063 Uiso calc R 1 . .
    H H15B -0.3274 0.6580 0.7727 0.063 Uiso calc R 1 . .
    H H15C -0.3079 0.4913 0.8758 0.063 Uiso calc R 1 . .
    C C16 -0.3680(3) 0.1419(5) 0.7484(3) 0.0371(7) Uani d . 1 . .
    H H16A -0.3634 0.0355 0.6925 0.056 Uiso calc R 1 . .
    H H16B -0.4528 0.1515 0.7457 0.056 Uiso calc R 1 . .
    H H16C -0.3130 0.1042 0.8286 0.056 Uiso calc R 1 . .
    C C18 -0.1553(3) 0.7207(5) 0.6809(3) 0.0427(8) Uani d . 1 . .
    H H18A -0.1174 0.8047 0.6362 0.064 Uiso calc R 1 . .
    H H18B -0.1117 0.7442 0.7658 0.064 Uiso calc R 1 . .
    H H18C -0.2419 0.7606 0.6587 0.064 Uiso calc R 1 . .
    O O1 -0.52293(18) 0.4045(4) 0.5543(2) 0.0440(6) Uani d . 1 . .
    O O2 0.34674(17) 0.3068(4) 0.69940(18) 0.0396(6) Uani d . 1 . .
    H H2 0.3623 0.3635 0.6442 0.059 Uiso calc R 1 . .
loop_
    _atom_site_aniso_label
    _atom_site_aniso_U_11
    _atom_site_aniso_U_22
    _atom_site_aniso_U_33
    _atom_site_aniso_U_12
    _atom_site_aniso_U_13
    _atom_site_aniso_U_23
    C1 0.0193(12) 0.0352(16) 0.0359(15) 0.0034(12) 0.0140(11) 0.0023(13)
    C2 0.0210(13) 0.0368(17) 0.0389(15) 0.0037(12) 0.0138(11) 0.0033(13)
    C3 0.0240(14) 0.056(2) 0.0299(14) 0.0060(14) 0.0106(11) 0.0032(14)
    C4 0.0247(14) 0.0416(18) 0.0355(15) 0.0089(12) 0.0165(12) 0.0062(13)
    C4A 0.0213(13) 0.0343(16) 0.0338(14) 0.0029(12) 0.0153(11) 0.0026(13)
    C4B 0.0208(13) 0.0313(16) 0.0338(14) -0.0026(11) 0.0145(11) -0.0017(12)
    C5 0.0245(14) 0.0317(15) 0.0345(14) 0.0003(12) 0.0129(11) 0.0013(12)
    C6 0.0258(14) 0.0365(17) 0.0346(14) -0.0068(13) 0.0182(12) -0.0015(13)
    C7 0.0166(12) 0.0403(17) 0.0354(15) -0.0036(13) 0.0126(11) -0.0034(14)
    C8 0.0204(13) 0.0335(15) 0.0335(14) -0.0016(12) 0.0115(11) 0.0003(12)
    C8A 0.0180(12) 0.0329(15) 0.0334(14) -0.0017(11) 0.0125(11) 0.0000(12)
    C9 0.0195(14) 0.0533(19) 0.0340(15) -0.0013(13) 0.0117(11) 0.0041(14)
    C10 0.0235(13) 0.0494(19) 0.0310(14) -0.0024(14) 0.0136(11) 0.0025(14)
    C10A 0.0171(12) 0.0396(16) 0.0309(14) 0.0030(12) 0.0124(10) 0.0005(13)
    C11 0.0193(13) 0.055(2) 0.0408(16) 0.0001(14) 0.0119(12) 0.0067(15)
    C12 0.0414(19) 0.049(2) 0.061(2) 0.0066(16) 0.0101(17) 0.0116(18)
    C13 0.0300(17) 0.069(3) 0.0414(18) -0.0075(16) 0.0115(14) 0.0022(18)
    C15 0.0279(16) 0.053(2) 0.054(2) -0.0006(15) 0.0258(15) -0.0119(17)
    C16 0.0241(14) 0.0423(18) 0.0495(18) 0.0017(13) 0.0187(13) 0.0097(15)
    C18 0.0426(19) 0.0361(19) 0.061(2) 0.0025(14) 0.0327(17) 0.0003(16)
    O1 0.0197(10) 0.0687(17) 0.0459(12) 0.0077(10) 0.0146(9) 0.0109(12)
    O2 0.0212(10) 0.0626(16) 0.0409(12) 0.0021(10) 0.0184(9) 0.0044(11)
_geom_special_details
;
All s.u.'s (except the s.u. in the dihedral angle between two l.s. planes) are
estimated using the full covariance matrix. The cell s.u.'s are taken into
account individually in the estimation of s.u.'s in distances, angles and
torsion angles; correlations between s.u.'s in cell parameters are only used
when they are defined by crystal symmetry. An approximate (isotropic)
treatment of cell s.u.'s is used for estimating s.u.'s involving l.s. planes.
;
loop_
    _geom_bond_atom_site_label_1
    _geom_bond_atom_site_label_2
    _geom_bond_site_symmetry_2
    _geom_bond_distance
    _geom_bond_publ_flag
    C1 C2 . 1.531(4) ?
    C1 C16 . 1.538(4) ?
    C1 C15 . 1.539(4) ?
    C1 C10A . 1.559(3) ?
    C2 O1 . 1.230(3) ?
    C2 C3 . 1.471(4) ?
    C3 C4 . 1.336(4) ?
    C3 H3 . 0.9500 ?
    C4 C4A . 1.522(4) ?
    C4 H4 . 0.9500 ?
    C4A C4B . 1.535(4) ?
    C4A C18 . 1.542(4) ?
    C4A C10A . 1.554(4) ?
    C4B C5 . 1.397(4) ?
    C4B C8A . 1.401(4) ?
    C5 C6 . 1.385(4) ?
    C5 H5 . 0.9500 ?
    C6 C7 . 1.386(4) ?
    C6 H6 . 0.9500 ?
    C7 O2 . 1.371(3) ?
    C7 C8 . 1.403(4) ?
    C8 C8A . 1.414(4) ?
    C8 C11 . 1.517(4) ?
    C8A C9 . 1.526(4) ?
    C9 C10 . 1.526(4) ?
    C9 H9A . 0.9900 ?
    C9 H9B . 0.9900 ?
    C10 C10A . 1.523(4) ?
    C10 H10A . 0.9900 ?
    C10 H10B . 0.9900 ?
    C10A H10 . 1.0000 ?
    C11 C13 . 1.530(5) ?
    C11 C12 . 1.536(5) ?
    C11 H11 . 1.0000 ?
    C12 H12A . 0.9800 ?
    C12 H12B . 0.9800 ?
    C12 H21A . 0.9800 ?
    C13 H13A . 0.9800 ?
    C13 H13B . 0.9800 ?
    C13 H13C . 0.9800 ?
    C15 H15A . 0.9800 ?
    C15 H15B . 0.9800 ?
    C15 H15C . 0.9800 ?
    C16 H16A . 0.9800 ?
    C16 H16B . 0.9800 ?
    C16 H16C . 0.9800 ?
    C18 H18A . 0.9800 ?
    C18 H18B . 0.9800 ?
    C18 H18C . 0.9800 ?
    O2 H2 . 0.8400 ?
loop_
    _geom_angle_atom_site_label_1
    _geom_angle_atom_site_label_2
    _geom_angle_atom_site_label_3
    _geom_angle_site_symmetry_1
    _geom_angle_site_symmetry_3
    _geom_angle
    _geom_angle_publ_flag
    C2 C1 C16 . . 106.1(2) ?
    C2 C1 C15 . . 109.5(2) ?
    C16 C1 C15 . . 108.7(2) ?
    C2 C1 C10A . . 110.7(2) ?
    C16 C1 C10A . . 108.1(2) ?
    C15 C1 C10A . . 113.5(2) ?
    O1 C2 C3 . . 120.0(3) ?
    O1 C2 C1 . . 121.0(2) ?
    C3 C2 C1 . . 119.0(2) ?
    C4 C3 C2 . . 122.5(3) ?
    C4 C3 H3 . . 118.8 ?
    C2 C3 H3 . . 118.8 ?
    C3 C4 C4A . . 122.4(2) ?
    C3 C4 H4 . . 118.8 ?
    C4A C4 H4 . . 118.8 ?
    C4 C4A C4B . . 111.5(2) ?
    C4 C4A C18 . . 107.3(3) ?
    C4B C4A C18 . . 108.4(3) ?
    C4 C4A C10A . . 106.2(2) ?
    C4B C4A C10A . . 109.2(2) ?
    C18 C4A C10A . . 114.4(2) ?
    C5 C4B C8A . . 118.4(2) ?
    C5 C4B C4A . . 118.4(2) ?
    C8A C4B C4A . . 123.2(2) ?
    C6 C5 C4B . . 121.5(3) ?
    C6 C5 H5 . . 119.2 ?
    C4B C5 H5 . . 119.2 ?
    C5 C6 C7 . . 119.6(2) ?
    C5 C6 H6 . . 120.2 ?
    C7 C6 H6 . . 120.2 ?
    O2 C7 C6 . . 121.4(2) ?
    O2 C7 C8 . . 117.4(2) ?
    C6 C7 C8 . . 121.2(2) ?
    C7 C8 C8A . . 118.1(3) ?
    C7 C8 C11 . . 119.9(2) ?
    C8A C8 C11 . . 122.0(2) ?
    C4B C8A C8 . . 121.1(2) ?
    C4B C8A C9 . . 120.7(2) ?
    C8 C8A C9 . . 118.2(2) ?
    C8A C9 C10 . . 113.9(3) ?
    C8A C9 H9A . . 108.8 ?
    C10 C9 H9A . . 108.8 ?
    C8A C9 H9B . . 108.8 ?
    C10 C9 H9B . . 108.8 ?
    H9A C9 H9B . . 107.7 ?
    C10A C10 C9 . . 109.2(2) ?
    C10A C10 H10A . . 109.8 ?
    C9 C10 H10A . . 109.8 ?
    C10A C10 H10B . . 109.8 ?
    C9 C10 H10B . . 109.8 ?
    H10A C10 H10B . . 108.3 ?
    C10 C10A C4A . . 109.7(2) ?
    C10 C10A C1 . . 114.8(2) ?
    C4A C10A C1 . . 116.2(2) ?
    C10 C10A H10 . . 104.9 ?
    C4A C10A H10 . . 104.9 ?
    C1 C10A H10 . . 104.9 ?
    C8 C11 C13 . . 113.0(3) ?
    C8 C11 C12 . . 112.5(3) ?
    C13 C11 C12 . . 111.7(3) ?
    C8 C11 H11 . . 106.3 ?
    C13 C11 H11 . . 106.3 ?
    C12 C11 H11 . . 106.3 ?
    C11 C12 H12A . . 109.5 ?
    C11 C12 H12B . . 109.5 ?
    H12A C12 H12B . . 109.5 ?
    C11 C12 H21A . . 109.5 ?
    H12A C12 H21A . . 109.5 ?
    H12B C12 H21A . . 109.5 ?
    C11 C13 H13A . . 109.5 ?
    C11 C13 H13B . . 109.5 ?
    H13A C13 H13B . . 109.5 ?
    C11 C13 H13C . . 109.5 ?
    H13A C13 H13C . . 109.5 ?
    H13B C13 H13C . . 109.5 ?
    C1 C15 H15A . . 109.5 ?
    C1 C15 H15B . . 109.5 ?
    H15A C15 H15B . . 109.5 ?
    C1 C15 H15C . . 109.5 ?
    H15A C15 H15C . . 109.5 ?
    H15B C15 H15C . . 109.5 ?
    C1 C16 H16A . . 109.5 ?
    C1 C16 H16B . . 109.5 ?
    H16A C16 H16B . . 109.5 ?
    C1 C16 H16C . . 109.5 ?
    H16A C16 H16C . . 109.5 ?
    H16B C16 H16C . . 109.5 ?
    C4A C18 H18A . . 109.5 ?
    C4A C18 H18B . . 109.5 ?
    H18A C18 H18B . . 109.5 ?
    C4A C18 H18C . . 109.5 ?
    H18A C18 H18C . . 109.5 ?
    H18B C18 H18C . . 109.5 ?
    C7 O2 H2 . . 109.5 ?
loop_
    _geom_hbond_atom_site_label_D
    _geom_hbond_atom_site_label_H
    _geom_hbond_atom_site_label_A
    _geom_hbond_site_symmetry_A
    _geom_hbond_distance_DH
    _geom_hbond_distance_HA
    _geom_hbond_distance_DA
    _geom_hbond_angle_DHA
    _geom_hbond_publ_flag
    O2 H2 O1 1_655 0.840 2.032 2.791(3) 150 yes
