# Supplementary material for: 7-Hy­droxy-8-isopropyl-1,1,4a-trimethyl-4a,9,10,10a-tetra­hydro-phenanthren-2(1H)-one
Source: Acta Crystallogr Sect E Struct Rep Online. 2011 Mar 19;67(Pt 4):o906. doi: 10.1107/S1600536811009561 (PMC3099889; doi:10.1107/S1600536811009561)
Supplement: Supplementary file 2 [file e-67-0o906-Isup2.hkl]

#
# h,k,l, Fc-squared, Fo-squared, sigma(Fo-squared) and status flag
#
data_I
_shelx_title ' EMT'
_shelx_refln_list_code          4
_shelx_F_calc_maximum      100.64
_exptl_crystal_F_000       324.00
_reflns_d_resolution_high  0.8000
 
loop_
 _symmetry_equiv_pos_as_xyz
 'x, y, z'
 '-x, y+1/2, -z'
 
_cell_length_a    11.6731
_cell_length_b     6.4314
_cell_length_c    12.1488
_cell_angle_alpha  90.000
_cell_angle_beta  111.592
_cell_angle_gamma  90.000
 
_shelx_F_squared_multiplier     1.000
 
loop_
 _refln_index_h
 _refln_index_k
 _refln_index_l
 _refln_F_squared_calc
 _refln_F_squared_meas
 _refln_F_squared_sigma
 _refln_observed_status
   2   0   0      568.38      555.77      8.50 o
   3   0   0      749.96      746.29      9.93 o
   4   0   0      408.47      430.25      6.45 o
   5   0   0      369.85      417.50      8.33 o
   6   0   0      808.02      836.54     13.21 o
   7   0   0      168.45      181.08      7.92 o
   8   0   0       61.28       60.85      4.89 o
   9   0   0        0.29        0.55      1.10 o
  10   0   0       48.57       42.27      6.01 o
  11   0   0        7.22        9.31      2.50 o
  12   0   0       15.29       15.71      5.30 o
  13   0   0        1.20        1.76      1.85 o
   1   1   0     2151.81     2040.91     34.43 o
   2   1   0      427.51      455.94      7.72 o
   3   1   0      124.38      141.62      5.58 o
   4   1   0       86.55       90.52      2.62 o
   5   1   0      152.18      169.31      5.14 o
   6   1   0       38.03       38.73      1.69 o
   7   1   0       84.94       88.66      3.81 o
   8   1   0       12.90       11.99      1.14 o
   9   1   0      128.63      122.26      5.82 o
  10   1   0       66.99       58.26      3.60 o
  11   1   0        8.92        6.57      1.21 o
  12   1   0       38.31       36.74      5.48 o
  13   1   0        3.20        4.17      2.14 o
   0   2   0     4287.69     4039.81     35.14 o
   1   2   0       26.21       21.39      0.70 o
   2   2   0       14.82       15.16      0.60 o
   3   2   0        7.27        5.44      0.49 o
   4   2   0      133.15      138.76      2.87 o
   5   2   0       25.57       20.77      1.36 o
   6   2   0       61.67       64.74      2.73 o
   7   2   0      218.71      235.90      6.33 o
   8   2   0       68.24       59.52      3.10 o
   9   2   0       87.71       85.48      3.97 o
  10   2   0       40.22       37.86      2.79 o
  11   2   0       56.22       57.68      5.16 o
  12   2   0       38.38       32.34      3.84 o
  13   2   0       12.86       18.38      3.71 o
   1   3   0      900.92      859.71     15.00 o
   2   3   0      161.63      140.81      3.33 o
   3   3   0      106.23      109.05      3.32 o
   4   3   0       46.94       45.66      1.80 o
   5   3   0       77.36       85.96      2.68 o
   6   3   0      257.80      281.73      6.52 o
   7   3   0       11.11       10.24      1.27 o
   8   3   0      174.47      180.35      6.56 o
   9   3   0       57.25       52.42      3.17 o
  10   3   0       30.97       34.40      3.84 o
  11   3   0       14.78       14.85      2.74 o
  12   3   0       38.44       42.04      4.62 o
   0   4   0        0.72        0.02      0.64 o
   1   4   0      383.06      375.23      9.54 o
   2   4   0       12.79       11.09      0.63 o
   3   4   0       55.37       46.38      1.99 o
   4   4   0       68.40       62.05      2.13 o
   5   4   0       54.69       51.14      1.99 o
   6   4   0      100.34      100.78      3.78 o
   7   4   0      177.01      178.07      7.62 o
   8   4   0       61.83       63.30      4.03 o
   9   4   0       22.90       19.67      2.28 o
  10   4   0       20.59       17.79      3.97 o
  11   4   0       10.46       15.03      3.83 o
   1   5   0       34.25       34.82      1.89 o
   2   5   0       17.46       16.24      1.14 o
   3   5   0       79.56       70.47      2.64 o
   4   5   0       76.24       83.55      4.51 o
   5   5   0      160.03      176.89      5.80 o
   6   5   0       27.49       29.96      4.16 o
   7   5   0       10.58        7.48      1.69 o
   8   5   0       13.30       13.07      2.35 o
   9   5   0       14.89       17.84      2.83 o
  10   5   0       15.79       20.40      4.33 o
   0   6   0       23.99       22.67      2.48 o
   1   6   0       30.25       33.54      2.95 o
   2   6   0       24.07       26.06      2.57 o
   3   6   0        2.98        2.99      0.88 o
   4   6   0       29.67       29.09      2.73 o
   5   6   0        6.78        5.56      1.34 o
   6   6   0        2.00        0.37      1.28 o
   7   6   0       17.20       18.40      2.89 o
   8   6   0        6.05        4.66      1.46 o
   9   6   0        2.78        2.41      4.73 o
   1   7   0        2.10        0.96      1.33 o
   2   7   0       17.04       20.93      3.39 o
   3   7   0        6.58        3.79      2.07 o
   4   7   0        4.34        5.03      1.48 o
   5   7   0       12.26       11.32      1.94 o
   6   7   0        6.74        5.30      2.63 o
   0   8   0        8.27       10.91      3.42 o
   1   8   0       14.06       15.01      2.68 o
 -13   0   1        0.06        2.12      2.41 o
 -12   0   1        1.94        4.14      2.16 o
 -11   0   1       63.35       50.43      5.26 o
 -10   0   1      160.24      129.72      7.86 o
  -9   0   1       22.24       15.25      2.83 o
  -8   0   1       27.06       28.19      3.70 o
  -7   0   1        1.50        0.20      0.52 o
  -6   0   1      665.15      806.67     10.64 o
  -5   0   1     1758.54     2033.36     17.69 o
  -4   0   1      368.95      396.67      5.18 o
  -3   0   1     2146.97     2371.88     18.30 o
   2   0   1       12.13       11.13      0.82 o
   3   0   1        4.19        5.41      0.76 o
   4   0   1       35.74       29.35      1.45 o
   5   0   1      205.80      202.33      5.39 o
   6   0   1       91.77       91.88      5.74 o
   7   0   1       88.18       97.72      6.12 o
   8   0   1        3.78        1.89      2.11 o
   9   0   1        3.22        0.33      1.34 o
  10   0   1       40.54       34.88      7.56 o
  11   0   1       59.80       51.57      5.81 o
  12   0   1       39.34       48.15      8.71 o
  13   0   1       11.25       15.01      5.43 o
 -13   1   1       14.62       12.89      6.05 o
 -12   1   1       55.64       53.39      5.24 o
 -11   1   1      108.36      108.42      5.42 o
 -10   1   1        9.38        7.82      1.37 o
  -9   1   1       12.27       10.12      2.17 o
  -8   1   1       54.18       52.58      1.95 o
  -7   1   1      627.91      649.67     11.66 o
  -6   1   1      956.76     1044.03     16.99 o
  -5   1   1      295.18      326.66      3.85 o
  -4   1   1      234.81      246.41     10.47 o
  -3   1   1      704.48      753.70     24.29 o
  -2   1   1      572.62      564.80     10.49 o
  -1   1   1      683.78      594.51     18.41 o
   0   1   1    10128.64     9074.64    134.43 o
   1   1   1      619.84      593.66      5.58 o
   2   1   1      616.69      655.18     10.88 o
   3   1   1      105.92      111.49      2.17 o
   4   1   1        4.24        4.97      0.54 o
   5   1   1      239.41      257.37      6.12 o
   6   1   1       55.66       51.41      2.52 o
   7   1   1      122.16      120.11      4.42 o
   8   1   1      115.47      112.16      5.75 o
   9   1   1       68.64       64.64      3.85 o
  10   1   1       86.31       87.01      6.10 o
  11   1   1       16.77       14.19      3.11 o
  12   1   1       22.35       26.76      4.37 o
  13   1   1       20.37       27.14      5.05 o
 -13   2   1       73.16       83.04      8.11 o
 -12   2   1       23.55       22.75      3.92 o
 -11   2   1       20.22       18.77      2.59 o
 -10   2   1       68.94       64.97      3.42 o
  -9   2   1      113.75      109.39      4.44 o
  -8   2   1      112.63      114.17      4.27 o
  -7   2   1        3.02        1.95      0.57 o
  -6   2   1      212.67      214.58      8.89 o
  -5   2   1      142.14      156.45      4.16 o
  -4   2   1      107.92      106.72      2.28 o
  -3   2   1      115.38      112.63      2.01 o
  -2   2   1      949.14      896.11     19.86 o
  -1   2   1      139.81      122.22      5.92 o
   0   2   1     2937.63     2779.39     14.77 o
   1   2   1     1696.31     1510.83     11.75 o
   2   2   1      129.52      122.89      2.10 o
   3   2   1       26.88       26.52      1.00 o
   4   2   1       87.89       92.96      2.86 o
   5   2   1      181.75      185.74      5.33 o
   6   2   1      201.51      210.93      5.53 o
   7   2   1       29.24       25.22      2.13 o
   8   2   1      142.89      141.48      5.59 o
   9   2   1       31.47       29.39      2.73 o
  10   2   1        1.32        1.52      0.93 o
  11   2   1       22.86       22.61      3.40 o
  12   2   1       68.46       68.78      6.22 o
 -12   3   1       56.13       69.52      6.11 o
 -11   3   1       83.40       86.79      5.66 o
 -10   3   1       36.29       31.86      3.16 o
  -9   3   1       19.71       20.35      1.77 o
  -8   3   1       79.56       77.96      3.37 o
  -7   3   1       22.84       19.94      1.60 o
  -6   3   1       17.41       18.93      1.35 o
  -5   3   1       71.52       75.58      2.33 o
  -4   3   1        9.69        8.80      0.63 o
  -3   3   1      177.75      176.31      4.28 o
  -2   3   1       79.95       73.41      2.57 o
  -1   3   1       87.12       87.38      2.27 o
   0   3   1      124.87      123.38      2.42 o
   1   3   1       83.00       85.52      1.90 o
   2   3   1       52.86       44.69      1.45 o
   3   3   1       90.33       90.27      2.84 o
   4   3   1        7.73        5.43      0.62 o
   5   3   1       13.74       12.92      1.55 o
   6   3   1       65.95       60.98      3.32 o
   7   3   1      329.71      321.68     10.01 o
   8   3   1      288.54      293.10      8.37 o
   9   3   1       41.80       38.73      3.12 o
  10   3   1       41.89       43.65      3.47 o
  11   3   1       17.74       15.58      2.68 o
  12   3   1       10.34        3.81      1.29 o
 -12   4   1       36.84       39.43      6.10 o
 -11   4   1       25.22       34.17      4.42 o
 -10   4   1       10.49        7.82      2.04 o
  -9   4   1       56.73       63.60      3.50 o
  -8   4   1        5.32        4.38      0.96 o
  -7   4   1      118.12      123.74      4.50 o
  -6   4   1      104.39      106.40      3.54 o
  -5   4   1       58.24       52.75      3.34 o
  -4   4   1        6.98        4.66      0.78 o
  -3   4   1      127.93      122.18      3.34 o
  -2   4   1      121.69      110.05      4.20 o
  -1   4   1      216.29      211.43      4.88 o
   0   4   1      112.64      114.33      3.27 o
   1   4   1      177.24      174.18      5.30 o
   2   4   1       37.42       37.79      1.37 o
   3   4   1      140.41      135.04      6.72 o
   4   4   1        0.74        0.24      0.32 o
   5   4   1        7.66        7.48      1.38 o
   6   4   1      108.61      112.61      5.24 o
   7   4   1        0.57        1.54      0.97 o
   8   4   1       24.91       23.01      2.35 o
   9   4   1       31.34       32.32      2.97 o
  10   4   1       18.52       24.09      3.31 o
  11   4   1       24.97       34.05      5.60 o
 -10   5   1       98.70      118.94     10.11 o
  -9   5   1       17.12       17.79      3.78 o
  -8   5   1       18.31       13.72      1.87 o
  -7   5   1       27.69       25.46      2.80 o
  -6   5   1       82.65       99.17      4.27 o
  -5   5   1       71.22       77.27      3.37 o
  -4   5   1      129.91      129.11      5.76 o
  -3   5   1       30.30       23.64      1.98 o
  -2   5   1       82.95       81.29      3.18 o
  -1   5   1       57.01       55.80      2.24 o
   0   5   1      359.58      364.01      6.32 o
   1   5   1       52.49       49.44      3.16 o
   2   5   1      127.48      128.22      5.31 o
   3   5   1       47.60       42.96      1.86 o
   4   5   1       22.13       19.68      1.65 o
   5   5   1       12.51       15.25      2.63 o
   6   5   1      103.71      106.20      7.13 o
   7   5   1       64.54       69.25      5.21 o
   8   5   1       17.57       20.73      3.15 o
   9   5   1       22.70       24.09      3.23 o
  10   5   1        4.19        3.74      2.31 o
  -9   6   1        3.21        1.05      1.58 o
  -8   6   1        4.29        3.52      2.00 o
  -7   6   1        4.63        4.32      1.56 o
  -6   6   1        8.89        9.15      1.60 o
  -5   6   1       78.46       80.31      4.50 o
  -4   6   1        1.46        0.71      1.04 o
  -3   6   1        0.89        0.20      0.95 o
  -2   6   1        2.81        1.85      0.82 o
  -1   6   1       64.47       66.99      3.44 o
   0   6   1        4.11        2.23      0.64 o
   1   6   1       72.66       70.60      3.16 o
   2   6   1        9.14        6.79      1.09 o
   3   6   1        3.33        2.60      0.93 o
   4   6   1        3.22        3.17      1.56 o
   5   6   1       30.36       32.57      2.91 o
   6   6   1        9.73        7.17      1.65 o
   7   6   1       30.58       32.92      3.63 o
   8   6   1        9.21       10.07      2.27 o
  -6   7   1        5.07        3.63      1.31 o
  -5   7   1       15.75       15.42      2.40 o
  -4   7   1        2.47        0.71      1.03 o
  -3   7   1       15.67       18.50      2.22 o
  -2   7   1       16.59       19.72      2.56 o
  -1   7   1        7.76        7.73      1.37 o
   0   7   1        7.06        8.04      1.54 o
   1   7   1       20.09       19.28      2.65 o
   2   7   1       10.57       14.62      2.33 o
   3   7   1        0.37        0.78      1.14 o
   4   7   1        2.23       -1.87      1.87 o
   5   7   1       16.89       16.95      3.08 o
   6   7   1        0.60       -0.84      2.30 o
  -1   8   1        2.91        2.73      2.19 o
   0   8   1        0.25       -2.00      2.00 o
 -14   0   2       12.38       12.67      3.28 o
 -13   0   2        3.19        6.40      2.90 o
 -12   0   2        6.88        5.34      2.97 o
 -11   0   2       93.17      105.36     10.95 o
 -10   0   2        0.67        2.91      1.02 o
  -9   0   2        0.27        0.14      0.94 o
  -8   0   2      150.04      143.18      4.27 o
  -7   0   2      108.17      110.28      3.17 o
  -6   0   2      472.60      533.49      7.26 o
  -5   0   2       37.51       44.83      1.54 o
  -4   0   2      646.07      677.83     21.83 o
  -3   0   2       50.06       46.06      1.88 o
  -2   0   2     1468.67     1660.99    114.81 o
   1   0   2        8.79        9.95      1.23 o
   2   0   2      619.25      626.90     17.42 o
   3   0   2      568.62      590.21     15.70 o
   4   0   2      112.42      113.89      4.01 o
   5   0   2        7.47        5.17      1.02 o
   6   0   2      204.81      197.16      6.37 o
   7   0   2       36.66       30.66      5.43 o
   8   0   2      783.47      808.82     43.26 o
   9   0   2       47.85       41.55      4.66 o
  10   0   2        5.34        4.83      1.66 o
  11   0   2       15.27        9.19      2.57 o
  12   0   2        0.39       -0.11      1.69 o
 -14   1   2        9.29        8.21      2.19 o
 -13   1   2        3.51        3.23      1.24 o
 -12   1   2        6.96        9.93      1.86 o
 -11   1   2      383.14      347.81      9.83 o
 -10   1   2        4.33        3.45      0.77 o
  -9   1   2       95.99       93.18      3.41 o
  -8   1   2       24.72       22.74      1.46 o
  -7   1   2       73.67       84.90      2.39 o
  -6   1   2     1009.53     1173.22     16.00 o
  -5   1   2      170.97      197.73      2.92 o
  -4   1   2      240.76      257.83      4.02 o
  -3   1   2       43.83       47.83      1.74 o
  -2   1   2      263.85      246.30      3.68 o
  -1   1   2      620.82      597.87      5.41 o
   0   1   2     3814.01     3792.99     33.08 o
   1   1   2     1497.66     1504.35     24.92 o
   2   1   2      536.50      597.36      7.39 o
   3   1   2       49.67       51.09      1.95 o
   4   1   2      204.41      215.47      5.17 o
   5   1   2        5.21        3.86      0.77 o
   6   1   2        0.98        1.29      0.54 o
   7   1   2      554.99      546.35     11.14 o
   8   1   2       55.62       52.02      3.32 o
   9   1   2       23.86       18.55      2.18 o
  10   1   2       29.36       29.38      3.73 o
  11   1   2       12.63       12.15      2.08 o
  12   1   2        6.33        6.47      1.72 o
 -13   2   2        0.89        0.47      1.54 o
 -12   2   2       21.57       20.02      2.84 o
 -11   2   2        6.25        7.58      1.30 o
 -10   2   2      144.06      134.32      5.33 o
  -9   2   2       32.27       30.03      1.88 o
  -8   2   2       19.63       18.48      1.25 o
  -7   2   2       28.70       27.95      1.45 o
  -6   2   2      228.73      238.92      5.18 o
  -5   2   2       56.71       72.71      2.62 o
  -4   2   2       98.05      114.55      2.47 o
  -3   2   2      106.30      113.74      2.64 o
  -2   2   2      473.19      475.07      6.02 o
  -1   2   2      870.97      849.27     17.12 o
   0   2   2      927.39      898.37      8.81 o
   1   2   2     1050.50      988.91     15.07 o
   2   2   2      286.10      294.15      3.78 o
   3   2   2      362.20      409.68      5.81 o
   4   2   2       66.80       74.11      2.95 o
   5   2   2        8.30        7.72      0.99 o
   6   2   2       10.82       10.46      1.47 o
   7   2   2      234.96      247.62      7.48 o
   8   2   2      381.44      396.25     12.90 o
   9   2   2       78.11       83.29      4.81 o
  10   2   2        2.40        0.71      1.59 o
  11   2   2        8.46        2.74      2.41 o
  12   2   2        7.59        8.17      2.29 o
 -13   3   2       79.14       86.53      9.17 o
 -12   3   2        4.87        6.54      2.49 o
 -11   3   2       33.36       33.40      3.37 o
 -10   3   2       59.70       55.39      3.71 o
  -9   3   2       91.54       88.32      3.68 o
  -8   3   2        2.32        2.98      0.80 o
  -7   3   2      121.60      129.44      3.48 o
  -6   3   2      260.80      291.63      7.66 o
  -5   3   2      113.95      117.37      4.89 o
  -4   3   2      115.63       99.10      7.42 o
  -3   3   2      609.11      607.19     14.01 o
  -2   3   2      419.08      370.24     13.74 o
  -1   3   2      180.89      187.96      5.12 o
   0   3   2      741.94      738.32      8.34 o
   1   3   2      861.17      868.21      8.76 o
   2   3   2      215.04      229.95      5.26 o
   3   3   2       10.33        7.83      0.82 o
   4   3   2       10.80       10.07      1.02 o
   5   3   2       31.67       30.74      3.56 o
   6   3   2       88.33       83.33      3.69 o
   7   3   2      238.36      251.01     10.99 o
   8   3   2        9.84        7.37      1.53 o
   9   3   2       15.88       14.10      2.15 o
  10   3   2        2.22        1.41      1.32 o
  11   3   2       18.61       18.62      3.33 o
 -12   4   2        1.25        0.62      1.64 o
 -11   4   2       36.86       36.81      4.47 o
 -10   4   2       57.07       58.95      4.80 o
  -9   4   2        2.27        1.91      1.10 o
  -8   4   2       44.08       43.04      2.47 o
  -7   4   2      138.23      145.41      4.29 o
  -6   4   2       21.09       19.28      1.46 o
  -5   4   2        5.02        3.10      0.40 o
  -4   4   2      108.85      100.29      3.41 o
  -3   4   2       17.26       13.80      1.07 o
  -2   4   2      174.23      184.03      7.08 o
  -1   4   2      180.29      168.75      5.49 o
   0   4   2      281.96      289.72      6.03 o
   1   4   2       16.58       17.54      1.06 o
   2   4   2       50.50       38.81      2.49 o
   3   4   2       43.76       34.66      1.80 o
   4   4   2       17.49       12.65      1.20 o
   5   4   2        1.19        0.88      0.87 o
   6   4   2       13.12       12.49      1.73 o
   7   4   2      158.40      152.33      8.72 o
   8   4   2       11.35       10.69      1.78 o
   9   4   2       18.78       15.43      2.10 o
  10   4   2        3.25        2.26      1.23 o
 -11   5   2       10.45       11.36      3.32 o
 -10   5   2       69.23       72.55      8.26 o
  -9   5   2       17.19       20.40      3.28 o
  -8   5   2        8.12        7.98      1.26 o
  -7   5   2       62.46       69.29      3.71 o
  -6   5   2       22.44       19.62      1.83 o
  -5   5   2      179.15      183.57      5.82 o
  -4   5   2       18.28       19.89      1.84 o
  -3   5   2       30.85       25.24      2.37 o
  -2   5   2        2.59        1.85      0.43 o
  -1   5   2       93.19       88.25      2.53 o
   0   5   2        0.32       -0.79      0.79 o
   1   5   2       83.19       73.97      3.57 o
   2   5   2        4.29        3.58      0.67 o
   3   5   2        3.83        1.92      0.51 o
   4   5   2       43.89       46.59      2.69 o
   5   5   2        8.42        8.86      1.18 o
   6   5   2       50.74       64.70      4.31 o
   7   5   2        0.79        0.80      0.98 o
   8   5   2       34.64       41.43      4.31 o
   9   5   2        3.60        2.99      1.59 o
  -9   6   2        0.53        2.57      1.69 o
  -8   6   2        6.61        6.13      1.29 o
  -7   6   2       52.13       65.12      4.45 o
  -6   6   2       18.44       19.02      2.32 o
  -5   6   2       44.31       47.50      3.71 o
  -4   6   2       42.81       40.67      3.34 o
  -3   6   2        0.72        1.33      0.94 o
  -2   6   2       38.75       45.09      3.18 o
  -1   6   2       68.22       73.93      3.65 o
   0   6   2       70.25       66.52      3.60 o
   1   6   2        5.53        6.95      0.95 o
   2   6   2       10.25        7.78      1.59 o
   3   6   2       45.86       44.67      2.60 o
   4   6   2       19.72       19.24      2.32 o
   5   6   2       10.96        7.86      1.96 o
   6   6   2        7.46        4.07      1.25 o
   7   6   2       39.53       47.90      4.12 o
   8   6   2        6.69        7.06      1.88 o
  -7   7   2        5.11        3.86      1.76 o
  -6   7   2       26.35       29.99      3.09 o
  -5   7   2       30.36       38.51      3.60 o
  -4   7   2        9.15        9.07      1.85 o
  -3   7   2        3.29        5.05      1.29 o
  -2   7   2       24.75       29.22      3.05 o
  -1   7   2        5.72        5.52      1.60 o
   0   7   2        8.01        7.09      1.40 o
   1   7   2       10.01       10.62      2.13 o
   2   7   2        5.04        1.86      1.23 o
   3   7   2        6.77        5.08      1.54 o
   4   7   2        9.99        6.12      2.49 o
   5   7   2        3.62        1.07      1.73 o
 -14   0   3        0.68       -3.07      8.77 o
 -13   0   3       17.20       16.20      5.82 o
 -12   0   3        0.03        1.30      2.72 o
 -11   0   3      270.63      243.99     13.18 o
 -10   0   3        0.62        0.43      0.87 o
  -9   0   3      280.08      277.49      8.07 o
  -8   0   3        6.47        5.29      0.62 o
  -7   0   3       72.20       72.07      3.98 o
  -6   0   3      146.13      161.10      5.83 o
  -5   0   3      964.41      993.61     18.44 o
  -4   0   3      407.92      423.67     10.94 o
  -3   0   3      553.73      614.55      7.32 o
  -2   0   3      259.53      273.56      6.10 o
  -1   0   3      183.15      167.09      6.05 o
   0   0   3       42.46       43.33      2.63 o
   1   0   3      548.18      608.62     11.55 o
   2   0   3      334.28      360.01     11.01 o
   3   0   3        7.23        7.29      1.03 o
   4   0   3      271.50      294.04     12.13 o
   5   0   3       69.22       71.82      4.97 o
   6   0   3       87.28       93.60      5.98 o
   7   0   3      205.93      206.99     17.25 o
   8   0   3       20.11       22.27      3.53 o
   9   0   3      155.84      147.27      9.70 o
  10   0   3       48.24       46.46      7.90 o
  11   0   3        0.27       -2.37      2.37 o
  12   0   3       27.77       33.71      5.45 o
 -14   1   3        4.75        3.44      2.26 o
 -13   1   3        0.16       -0.47      1.44 o
 -12   1   3       19.32       18.64      3.25 o
 -11   1   3      171.85      176.06      6.97 o
 -10   1   3       31.20       34.51      2.05 o
  -9   1   3       20.84       20.41      1.33 o
  -8   1   3       30.72       30.56      1.34 o
  -7   1   3       27.85       25.83      1.45 o
  -6   1   3      209.83      230.82      5.23 o
  -5   1   3      577.30      619.88     11.86 o
  -4   1   3      340.72      330.93     11.28 o
  -3   1   3      670.25      677.49      9.12 o
  -2   1   3       88.91       84.12      1.56 o
  -1   1   3     1160.06     1083.17     12.81 o
   0   1   3      390.99      373.97      9.81 o
   1   1   3     1385.60     1389.86     34.79 o
   2   1   3     1598.83     1789.18     18.67 o
   3   1   3       60.36       60.82      2.45 o
   4   1   3      118.90      130.44      4.40 o
   5   1   3       46.43       48.34      2.98 o
   6   1   3       97.29       94.01      3.31 o
   7   1   3      556.82      549.00     16.52 o
   8   1   3      366.52      385.37     10.26 o
   9   1   3       24.38       22.25      2.48 o
  10   1   3        3.31        0.90      1.14 o
  11   1   3        3.97        3.02      1.46 o
  12   1   3       17.24       14.76      2.40 o
 -13   2   3       33.58       37.76      3.96 o
 -12   2   3       21.42       26.64      2.84 o
 -11   2   3       49.82       41.26      2.92 o
 -10   2   3       52.60       39.27      2.69 o
  -9   2   3       58.20       60.26      2.91 o
  -8   2   3       42.24       37.97      2.10 o
  -7   2   3      136.57      135.42      5.07 o
  -6   2   3      239.98      241.14      9.10 o
  -5   2   3      243.67      258.97      7.84 o
  -4   2   3      273.70      284.24      7.76 o
  -3   2   3      553.03      549.54     15.25 o
  -2   2   3      305.75      309.02     11.49 o
  -1   2   3      889.04      884.80     14.87 o
   0   2   3      243.47      227.28      3.31 o
   1   2   3      942.55      950.86     22.48 o
   2   2   3      717.39      790.04     16.28 o
   3   2   3       17.01       18.19      1.28 o
   4   2   3       65.36       66.49      2.99 o
   5   2   3       25.38       23.36      2.12 o
   6   2   3       17.36       19.36      2.08 o
   7   2   3      421.65      427.47     10.45 o
   8   2   3        6.38        5.27      1.42 o
   9   2   3        4.38        1.74      1.29 o
  10   2   3        1.89        1.54      1.61 o
  11   2   3        5.43        3.48      2.99 o
 -13   3   3       15.70       19.60      4.43 o
 -12   3   3       21.24       22.43      3.27 o
 -11   3   3       24.17       22.25      2.23 o
 -10   3   3       56.22       54.87      3.37 o
  -9   3   3       94.00       97.64      3.86 o
  -8   3   3       95.71       95.63      3.38 o
  -7   3   3       47.89       46.85      1.83 o
  -6   3   3      101.70      105.91      3.94 o
  -5   3   3        1.44        0.53      0.31 o
  -4   3   3       55.90       42.43      1.85 o
  -3   3   3      405.38      361.62     12.29 o
  -2   3   3      208.92      215.46      4.88 o
  -1   3   3      187.84      184.36      5.36 o
   0   3   3      551.12      561.49     11.06 o
   1   3   3      445.69      416.13     14.97 o
   2   3   3       42.26       40.74      1.93 o
   3   3   3        5.75        5.36      0.64 o
   4   3   3       44.42       37.35      3.43 o
   5   3   3       27.06       19.69      2.23 o
   6   3   3       20.68       18.19      2.33 o
   7   3   3       39.46       35.93      3.01 o
   8   3   3       30.70       32.20      2.97 o
   9   3   3        2.30        1.07      1.07 o
  10   3   3        8.72       10.59      2.13 o
  11   3   3        5.33        4.09      1.78 o
 -12   4   3       13.92       16.87      3.81 o
 -11   4   3       32.57       31.51      3.55 o
 -10   4   3      150.29      151.74      7.57 o
  -9   4   3      101.71      105.83      5.46 o
  -8   4   3       24.67       26.19      2.04 o
  -7   4   3      155.96      173.63      7.43 o
  -6   4   3       11.04        7.09      1.19 o
  -5   4   3      141.02      140.29      4.72 o
  -4   4   3       96.22       93.94      5.13 o
  -3   4   3      315.01      315.19     12.96 o
  -2   4   3       64.60       61.38      2.72 o
  -1   4   3      106.49      112.37      4.44 o
   0   4   3       45.36       38.32      1.52 o
   1   4   3      197.05      202.58      8.69 o
   2   4   3      184.97      167.86      9.03 o
   3   4   3       17.77       14.60      1.60 o
   4   4   3       21.18       16.94      1.39 o
   5   4   3       16.10       11.49      1.26 o
   6   4   3        8.60        9.16      1.67 o
   7   4   3       40.43       41.24      2.94 o
   8   4   3       78.55       83.01      5.97 o
   9   4   3       14.29       15.26      2.17 o
  10   4   3        8.92        3.73      2.57 o
 -11   5   3       18.68       23.30      3.95 o
 -10   5   3       36.69       34.00      4.34 o
  -9   5   3        8.62        9.77      1.73 o
  -8   5   3       12.78       13.15      1.67 o
  -7   5   3       57.15       63.08      3.35 o
  -6   5   3        5.10        4.20      0.86 o
  -5   5   3        1.13        0.92      1.39 o
  -4   5   3       47.14       43.24      2.95 o
  -3   5   3        8.99        5.58      0.95 o
  -2   5   3       62.88       61.83      3.03 o
  -1   5   3       11.25        9.69      1.45 o
   0   5   3      138.81      136.77      6.86 o
   1   5   3      132.46      122.82      4.97 o
   2   5   3        9.91        7.67      1.01 o
   3   5   3       36.93       35.52      2.08 o
   4   5   3       14.12       11.13      1.21 o
   5   5   3       20.91       20.81      2.10 o
   6   5   3       37.76       38.41      4.03 o
   7   5   3       31.94       32.38      2.78 o
   8   5   3       30.22       43.51      5.41 o
   9   5   3        4.88        8.08      2.00 o
  -9   6   3        4.82        6.04      1.95 o
  -8   6   3       12.85       13.46      2.30 o
  -7   6   3       37.56       50.43      4.01 o
  -6   6   3       31.87       33.99      3.13 o
  -5   6   3       15.00        9.69      1.88 o
  -4   6   3       12.88       11.12      2.03 o
  -3   6   3       11.36        9.99      1.83 o
  -2   6   3       66.78       69.32      3.73 o
  -1   6   3       28.85       33.76      2.73 o
   0   6   3       26.26       27.05      2.23 o
   1   6   3        7.22        5.32      1.06 o
   2   6   3       39.69       38.54      3.09 o
   3   6   3       13.33        7.80      1.61 o
   4   6   3       21.88       19.98      2.15 o
   5   6   3        9.77       10.42      1.59 o
   6   6   3       24.54       27.49      3.20 o
   7   6   3       18.28       23.78      3.04 o
  -7   7   3        0.12        1.99      1.18 o
  -6   7   3        7.12       12.89      2.31 o
  -5   7   3       20.26       23.75      2.92 o
  -4   7   3       25.88       31.73      3.58 o
  -3   7   3       17.31       19.12      2.35 o
  -2   7   3       31.61       32.43      3.57 o
  -1   7   3        5.80        4.04      1.20 o
   0   7   3       19.23       21.73      2.65 o
   1   7   3        4.60        4.72      1.56 o
   2   7   3       16.35       13.01      2.37 o
   3   7   3        2.37        1.12      1.51 o
   4   7   3        1.00        1.66      1.90 o
   5   7   3        8.47        9.81      2.40 o
 -14   0   4        1.81        3.36      1.86 o
 -13   0   4        5.06        5.00      2.23 o
 -12   0   4       17.42       20.28      3.09 o
 -11   0   4      150.45      149.48      8.05 o
 -10   0   4      121.05      128.72      8.17 o
  -9   0   4       60.14       60.45      4.09 o
  -8   0   4       94.57       86.16      5.10 o
  -7   0   4       21.55       24.64      3.60 o
  -6   0   4       91.42       86.09     11.15 o
  -5   0   4      180.20      205.69      6.83 o
  -4   0   4      407.00      441.17     14.05 o
  -3   0   4       28.24       31.77      1.34 o
  -2   0   4      428.78      462.69      7.32 o
  -1   0   4      773.67      767.75     13.91 o
   0   0   4       88.43       93.60      6.06 o
   1   0   4     1084.81     1245.51     20.25 o
   2   0   4     1894.16     2287.10     51.20 o
   3   0   4       11.13        9.61      2.85 o
   4   0   4       34.82       35.67      3.52 o
   5   0   4       30.62       32.82      3.58 o
   6   0   4      210.75      216.01      9.77 o
   7   0   4     1829.22     1989.72     37.21 o
   8   0   4      231.87      238.55     12.33 o
   9   0   4        0.00        1.46      2.20 o
  10   0   4        0.34        0.99      1.57 o
  11   0   4        0.47       -1.38      2.40 o
 -14   1   4        3.52        4.26      2.03 o
 -13   1   4        6.15        6.54      1.38 o
 -12   1   4       38.33       37.28      3.37 o
 -11   1   4       20.35       19.63      1.90 o
 -10   1   4       23.71       21.39      1.67 o
  -9   1   4        7.04        5.10      0.80 o
  -8   1   4       11.43       11.46      1.10 o
  -7   1   4      193.32      185.76      4.08 o
  -6   1   4       18.02       15.66      1.07 o
  -5   1   4       89.63      100.97      2.44 o
  -4   1   4       55.57       54.07      2.29 o
  -3   1   4     2559.00     2584.33     16.69 o
  -2   1   4      262.35      264.81      3.01 o
  -1   1   4      340.84      329.84      5.87 o
   0   1   4      170.60      167.89      5.15 o
   1   1   4      115.15      121.56      3.78 o
   2   1   4      690.07      788.73     11.42 o
   3   1   4       68.33       57.80      2.54 o
   4   1   4       31.45       26.16      2.06 o
   5   1   4       20.96       18.97      1.71 o
   6   1   4      125.57      122.64      5.33 o
   7   1   4       85.45       80.97      7.56 o
   8   1   4       41.78       40.36      3.31 o
   9   1   4      144.21      148.84      7.01 o
  10   1   4       24.70       19.44      2.55 o
  11   1   4        1.35        0.86      1.63 o
 -14   2   4        9.10       14.87      3.43 o
 -13   2   4        5.16        4.59      1.02 o
 -12   2   4        4.64        3.20      1.13 o
 -11   2   4       58.73       48.64      3.67 o
 -10   2   4      142.21      149.34      6.35 o
  -9   2   4      228.58      233.16      9.95 o
  -8   2   4      151.53      135.45      7.21 o
  -7   2   4       65.25       58.37      2.50 o
  -6   2   4       90.85       94.07      2.32 o
  -5   2   4       14.85       19.80      0.97 o
  -4   2   4      623.77      659.36     13.46 o
  -3   2   4      346.21      346.80     10.47 o
  -2   2   4      272.04      265.48      7.29 o
  -1   2   4        6.66        8.35      0.71 o
   0   2   4      245.49      267.36      5.50 o
   1   2   4      122.95      124.46      3.98 o
   2   2   4      154.68      182.93      5.21 o
   3   2   4        5.63        4.50      1.02 o
   4   2   4       30.74       26.32      1.98 o
   5   2   4        3.30        3.73      0.94 o
   6   2   4       76.13       71.57      3.59 o
   7   2   4      223.26      225.13      7.80 o
   8   2   4       20.18       16.96      2.21 o
   9   2   4        2.25        0.75      1.64 o
  10   2   4        0.39       -0.75      1.54 o
  11   2   4        7.86        6.82      1.73 o
 -13   3   4       27.86       35.14      4.05 o
 -12   3   4        6.99        4.32      1.58 o
 -11   3   4       67.91       60.80      4.24 o
 -10   3   4      201.87      214.28      8.19 o
  -9   3   4      108.86      117.77      5.28 o
  -8   3   4        7.02        7.40      0.95 o
  -7   3   4      280.74      291.17      6.52 o
  -6   3   4      202.37      187.61      7.91 o
  -5   3   4      251.00      262.59     11.78 o
  -4   3   4       55.65       59.80      2.87 o
  -3   3   4      428.14      425.21     13.11 o
  -2   3   4      167.69      164.29      5.64 o
  -1   3   4       73.19       65.98      2.17 o
   0   3   4      221.99      210.14      4.30 o
   1   3   4      758.29      809.04     12.17 o
   2   3   4      170.98      159.07      6.51 o
   3   3   4        0.33        1.15      0.59 o
   4   3   4       31.98       34.25      2.36 o
   5   3   4       10.75        9.32      1.38 o
   6   3   4       71.01       66.60      4.13 o
   7   3   4        7.00        6.14      1.52 o
   8   3   4       52.17       52.23      4.73 o
   9   3   4        3.66        2.30      1.35 o
  10   3   4       17.10       16.54      2.50 o
 -12   4   4        1.03        0.91      1.67 o
 -11   4   4        1.54        1.24      1.23 o
 -10   4   4      131.88      138.98      6.44 o
  -9   4   4      121.85      137.61      5.68 o
  -8   4   4       94.68       98.65      4.09 o
  -7   4   4        2.79        1.70      0.70 o
  -6   4   4      196.21      212.87      9.68 o
  -5   4   4       59.78       58.36      3.85 o
  -4   4   4       16.12       13.88      1.35 o
  -3   4   4       16.73       11.76      1.15 o
  -2   4   4       88.41       68.34      5.58 o
  -1   4   4        3.94        1.58      0.54 o
   0   4   4       97.07      103.11      5.53 o
   1   4   4      136.81      123.28     10.64 o
   2   4   4      272.92      286.57      7.45 o
   3   4   4       11.17       11.36      1.43 o
   4   4   4       50.53       47.16      2.96 o
   5   4   4        7.75        7.34      1.25 o
   6   4   4       88.23       94.35      5.89 o
   7   4   4       12.74       11.19      1.61 o
   8   4   4       76.04       82.71      6.00 o
   9   4   4        0.71       -0.09      1.53 o
 -11   5   4       42.73       41.08      4.86 o
 -10   5   4        8.58        8.10      1.64 o
  -9   5   4        6.17        5.89      1.24 o
  -8   5   4       10.88       12.32      1.65 o
  -7   5   4       47.51       44.24      3.11 o
  -6   5   4        2.92        1.29      0.81 o
  -5   5   4       55.69       48.97      3.30 o
  -4   5   4       10.82       12.00      1.55 o
  -3   5   4       38.42       35.38      3.61 o
  -2   5   4       23.35       23.35      2.13 o
  -1   5   4       39.17       39.07      4.84 o
   0   5   4        1.57        1.50      0.66 o
   1   5   4       53.24       48.75      2.54 o
   2   5   4      144.46      143.13      6.86 o
   3   5   4      101.90       99.16      5.04 o
   4   5   4       24.70       20.79      1.93 o
   5   5   4       13.15       13.20      1.75 o
   6   5   4        7.65        8.66      1.80 o
   7   5   4        1.06        0.22      0.95 o
   8   5   4       13.06       13.19      2.33 o
  -9   6   4        4.33        6.26      1.80 o
  -8   6   4        3.60        3.50      1.33 o
  -7   6   4       42.09       50.23      3.88 o
  -6   6   4        7.26        5.92      1.68 o
  -5   6   4       18.00       18.26      2.70 o
  -4   6   4        7.33        4.05      1.31 o
  -3   6   4       46.21       50.07      3.94 o
  -2   6   4       11.99       13.02      1.92 o
  -1   6   4        3.37        2.73      0.99 o
   0   6   4        0.77        0.10      1.18 o
   1   6   4        0.06       -0.53      1.41 o
   2   6   4        1.15        1.12      0.83 o
   3   6   4        2.50        1.77      1.66 o
   4   6   4        9.15        8.47      1.66 o
   5   6   4       12.25        9.55      2.01 o
   6   6   4       11.60        8.75      1.76 o
  -7   7   4       63.83       87.06      6.40 o
  -6   7   4       23.04       33.19      3.10 o
  -5   7   4        9.09        8.42      1.68 o
  -4   7   4       44.13       45.99      6.14 o
  -3   7   4       23.44       23.23      3.29 o
  -2   7   4       21.88       16.70      2.66 o
  -1   7   4        5.18        3.37      2.37 o
   0   7   4       14.70       20.61      3.62 o
   1   7   4        4.65        2.47      1.84 o
   2   7   4        3.79        3.21      1.61 o
   3   7   4       16.01       16.57      3.15 o
   4   7   4       21.49       20.06      3.51 o
 -14   0   5        0.60        1.25      1.89 o
 -13   0   5        8.85        8.05      2.96 o
 -12   0   5        9.37       10.23      2.30 o
 -11   0   5       20.80       23.42      3.02 o
 -10   0   5      201.54      211.02     10.58 o
  -9   0   5      350.95      326.30     18.98 o
  -8   0   5       66.25       69.15      5.69 o
  -7   0   5       37.62       50.46      3.81 o
  -6   0   5        0.78        3.96      1.22 o
  -5   0   5        4.59        3.56      0.49 o
  -4   0   5        0.42        0.78      0.45 o
  -3   0   5     1334.56     1485.22     33.24 o
  -2   0   5       28.68       28.05      1.78 o
  -1   0   5        0.72        1.00      0.50 o
   0   0   5      311.04      360.50     32.25 o
   1   0   5        2.08        3.20      2.38 o
   2   0   5     1223.80     1482.52     25.50 o
   3   0   5      107.26      106.30      8.88 o
   4   0   5       57.56       61.80      4.94 o
   5   0   5        3.33        1.35      1.21 o
   6   0   5       67.05       63.41      5.59 o
   7   0   5       80.48       81.20      6.62 o
   8   0   5       37.40       35.73      5.02 o
   9   0   5       66.31       71.66      7.31 o
  10   0   5        2.73       -1.09      2.11 o
  11   0   5        1.59       -0.08      3.62 o
 -14   1   5        9.13        7.26      1.59 o
 -13   1   5       11.43       10.04      1.69 o
 -12   1   5        0.08       -0.20      0.88 o
 -11   1   5        9.37        9.32      1.31 o
 -10   1   5       28.75       30.85      2.40 o
  -9   1   5      309.37      299.41     12.18 o
  -8   1   5      152.99      139.32      5.93 o
  -7   1   5       41.02       40.54      1.56 o
  -6   1   5       41.15       35.96      2.41 o
  -5   1   5       16.20       15.05      0.86 o
  -4   1   5      586.49      649.11      9.65 o
  -3   1   5      106.11      114.24      2.05 o
  -2   1   5      371.32      353.12      6.55 o
  -1   1   5      351.86      338.19      8.61 o
   0   1   5      394.49      431.08     13.13 o
   1   1   5      432.54      511.25      9.02 o
   2   1   5      342.40      397.09      8.19 o
   3   1   5       88.75       93.97      3.52 o
   4   1   5      104.21      106.26      3.98 o
   5   1   5       70.71       62.57      3.88 o
   6   1   5        6.43        2.33      0.97 o
   7   1   5      170.66      170.96      7.12 o
   8   1   5       49.39       44.41      3.84 o
   9   1   5       49.87       45.17      4.02 o
  10   1   5        9.36        6.72      1.35 o
 -14   2   5        0.38       -1.01      1.46 o
 -13   2   5       24.30       23.24      3.19 o
 -12   2   5       25.69       25.16      2.71 o
 -11   2   5       39.45       38.91      3.29 o
 -10   2   5      441.58      450.41     20.93 o
  -9   2   5      711.18      770.62     35.24 o
  -8   2   5       16.43       19.44      1.34 o
  -7   2   5      308.87      314.95     11.54 o
  -6   2   5      284.99      283.16     10.05 o
  -5   2   5       59.16       61.84      1.71 o
  -4   2   5      152.86      157.23      3.09 o
  -3   2   5      766.50      818.40     11.99 o
  -2   2   5       54.70       49.62      1.77 o
  -1   2   5       12.25        8.77      0.97 o
   0   2   5      423.39      440.99      6.85 o
   1   2   5       35.44       34.97      1.73 o
   2   2   5       51.71       50.45      2.85 o
   3   2   5       31.49       31.52      2.12 o
   4   2   5       55.45       49.31      2.85 o
   5   2   5        2.92        1.71      1.16 o
   6   2   5       97.64       94.38      5.53 o
   7   2   5      119.03      124.69      6.13 o
   8   2   5       31.84       29.27      3.11 o
   9   2   5       40.33       44.36      3.98 o
  10   2   5        6.22        3.80      1.51 o
 -13   3   5        5.34        3.10      1.69 o
 -12   3   5       44.34       45.68      4.51 o
 -11   3   5       82.36       97.00      6.37 o
 -10   3   5       72.81       73.72      4.45 o
  -9   3   5      302.09      323.41     14.99 o
  -8   3   5      134.68      140.06      3.43 o
  -7   3   5       51.68       48.38      2.05 o
  -6   3   5        9.98        5.88      0.52 o
  -5   3   5      324.59      332.64     13.21 o
  -4   3   5      176.37      175.75      4.95 o
  -3   3   5       28.97       25.75      1.51 o
  -2   3   5        8.36        8.65      1.05 o
  -1   3   5       41.00       40.02      2.43 o
   0   3   5       29.42       26.82      1.37 o
   1   3   5      133.86      125.12      4.16 o
   2   3   5       39.11       35.95      2.34 o
   3   3   5       11.03       10.76      1.32 o
   4   3   5        3.76        3.07      0.92 o
   5   3   5       15.60       13.84      1.85 o
   6   3   5       29.50       29.27      2.85 o
   7   3   5       13.39       11.89      1.74 o
   8   3   5       20.83       16.02      2.56 o
   9   3   5       21.60       15.82      4.08 o
  10   3   5       13.66       17.58      2.69 o
 -12   4   5        0.15        0.85      1.20 o
 -11   4   5       37.55       40.35      4.36 o
 -10   4   5        1.98       -0.67      1.01 o
  -9   4   5       10.51        8.85      1.39 o
  -8   4   5       64.10       65.61      3.23 o
  -7   4   5       61.29       61.29      4.44 o
  -6   4   5       13.49       11.88      1.51 o
  -5   4   5       79.08       74.93      3.96 o
  -4   4   5       35.39       30.15      2.97 o
  -3   4   5       14.79       13.67      1.42 o
  -2   4   5       24.44       17.82      3.08 o
  -1   4   5       88.76       83.98      7.32 o
   0   4   5       80.24       87.11      4.07 o
   1   4   5      218.71      213.95      6.08 o
   2   4   5       63.95       62.43      3.23 o
   3   4   5        1.91        1.77      0.76 o
   4   4   5       70.75       67.70      4.40 o
   5   4   5       47.42       49.14      4.58 o
   6   4   5       42.30       41.47      3.82 o
   7   4   5       28.47       31.52      2.83 o
   8   4   5       20.42       28.65      3.20 o
   9   4   5        9.88        7.95      2.15 o
 -11   5   5       21.70       21.74      3.85 o
 -10   5   5        4.40        4.70      1.46 o
  -9   5   5       13.39       12.42      2.21 o
  -8   5   5       33.96       36.21      3.36 o
  -7   5   5       39.49       43.13      3.58 o
  -6   5   5       25.80       25.56      2.04 o
  -5   5   5       67.48       69.89      4.73 o
  -4   5   5       39.00       35.53      3.59 o
  -3   5   5      122.10      126.80      5.18 o
  -2   5   5      120.23      126.62      6.70 o
  -1   5   5       39.19       42.71      3.33 o
   0   5   5        4.92        4.31      1.04 o
   1   5   5       36.71       33.93      2.26 o
   2   5   5       77.71       84.68      3.75 o
   3   5   5        4.72        4.38      0.97 o
   4   5   5       42.03       39.58      3.05 o
   5   5   5       23.83       23.16      2.37 o
   6   5   5       36.10       37.91      3.67 o
   7   5   5       28.48       31.53      3.22 o
  -9   6   5        2.55        2.08      1.25 o
  -8   6   5       15.08       16.61      2.35 o
  -7   6   5       12.34       10.28      1.72 o
  -6   6   5       22.13       25.66      2.83 o
  -5   6   5        2.31        0.60      1.98 o
  -4   6   5       31.55       32.32      3.69 o
  -3   6   5       50.63       57.03      6.10 o
  -2   6   5       23.44       28.28      2.92 o
  -1   6   5       30.65       37.55      3.41 o
   0   6   5        0.14       -1.12      1.12 o
   1   6   5        8.98        5.38      1.29 o
   2   6   5       70.10       77.35      4.28 o
   3   6   5       32.32       26.89      2.55 o
   4   6   5       17.70       15.84      3.38 o
   5   6   5        7.71        7.04      1.69 o
   6   6   5       11.66       12.32      2.42 o
  -6   7   5        3.52        3.60      2.30 o
  -5   7   5        0.42        0.84      1.77 o
  -4   7   5       31.65       39.52      3.91 o
  -3   7   5       10.96        6.41      1.55 o
  -2   7   5        0.09       -1.46      1.46 o
  -1   7   5       15.56       19.41      4.18 o
   0   7   5        2.46        4.21      2.11 o
   1   7   5        0.52       -1.91      1.91 o
   2   7   5        8.47        8.06      2.21 o
   3   7   5        1.41        0.68      1.50 o
 -14   0   6        1.26       -0.56      1.94 o
 -13   0   6        7.57        8.68      2.45 o
 -12   0   6       74.78       72.21      5.96 o
 -11   0   6        0.13        1.00      0.93 o
 -10   0   6        7.31        3.77      1.22 o
  -9   0   6     1163.01     1162.33     35.34 o
  -8   0   6       42.27       48.50      3.45 o
  -7   0   6      109.83      129.57      8.71 o
  -6   0   6        2.48        1.97      0.30 o
  -5   0   6        2.46        1.17      0.67 o
  -4   0   6      125.64      137.31      3.94 o
  -3   0   6       83.33       86.73      3.31 o
  -2   0   6      983.86     1067.35     30.06 o
  -1   0   6        8.55        6.26      4.88 o
   0   0   6        0.00       -1.07      1.43 o
   1   0   6      132.36      166.08      7.32 o
   2   0   6        8.44        6.01      1.42 o
   3   0   6       89.59       99.69      4.21 o
   4   0   6        0.47        0.84      0.76 o
   5   0   6       61.74       61.65      5.52 o
   6   0   6       37.24       44.93      4.85 o
   7   0   6        5.77        1.28      1.50 o
   8   0   6       63.99       63.88      6.91 o
   9   0   6        2.25        1.94      2.59 o
  10   0   6        4.10       -0.01      2.54 o
 -14   1   6        3.95        6.49      1.47 o
 -13   1   6       35.26       36.46      3.43 o
 -12   1   6        6.20        6.31      1.32 o
 -11   1   6       17.62       18.08      2.08 o
 -10   1   6       77.21       77.75      3.62 o
  -9   1   6      639.28      654.92     13.26 o
  -8   1   6       19.21       18.60      1.44 o
  -7   1   6       18.14       15.86      1.09 o
  -6   1   6        5.15        6.61      0.65 o
  -5   1   6       53.11       50.90      1.78 o
  -4   1   6      763.33      831.08     16.37 o
  -3   1   6      147.69      174.22      3.96 o
  -2   1   6       95.04       86.37      3.19 o
  -1   1   6      131.91      125.97      3.64 o
   0   1   6      413.34      434.45      9.82 o
   1   1   6      223.05      254.20      5.94 o
   2   1   6      110.85      139.74      5.90 o
   3   1   6       85.95       86.10      3.59 o
   4   1   6        2.29        3.94      1.19 o
   5   1   6       51.21       50.86      4.29 o
   6   1   6       33.99       27.69      2.76 o
   7   1   6       92.10       96.01      5.64 o
   8   1   6       25.07       23.70      3.05 o
   9   1   6       63.03       68.60      5.16 o
  10   1   6       15.69       13.55      2.34 o
 -14   2   6       17.95       18.95      2.92 o
 -13   2   6        0.79       -1.80      1.96 o
 -12   2   6       83.03       95.58      5.48 o
 -11   2   6       51.66       65.72      3.80 o
 -10   2   6       38.45       36.09      2.44 o
  -9   2   6      328.12      341.39     15.03 o
  -8   2   6       58.97       61.67      2.50 o
  -7   2   6       20.17       21.27      1.25 o
  -6   2   6       12.49        9.64      0.94 o
  -5   2   6       43.81       41.86      1.57 o
  -4   2   6      170.00      171.49      3.44 o
  -3   2   6      410.06      408.81      7.42 o
  -2   2   6      135.56      122.43      4.78 o
  -1   2   6       72.01       73.63      2.87 o
   0   2   6       34.19       29.13      1.55 o
   1   2   6       85.62       90.26      3.87 o
   2   2   6       48.73       50.06      3.06 o
   3   2   6       62.57       66.35      3.30 o
   4   2   6       44.78       43.69      2.82 o
   5   2   6       31.47       25.52      2.78 o
   6   2   6        1.00        0.65      0.84 o
   7   2   6       12.38       12.39      2.11 o
   8   2   6       67.70       77.85      5.39 o
   9   2   6       14.05       17.04      2.77 o
 -13   3   6       26.70       27.00      3.22 o
 -12   3   6       25.44       28.51      3.37 o
 -11   3   6        0.60        0.24      1.22 o
 -10   3   6      180.65      175.25      7.66 o
  -9   3   6       45.13       44.88      4.09 o
  -8   3   6       26.18       19.33      1.53 o
  -7   3   6      104.57      103.82      3.81 o
  -6   3   6      141.84      120.43      4.82 o
  -5   3   6       32.39       26.49      3.40 o
  -4   3   6       79.68       72.05      4.15 o
  -3   3   6      106.20       83.96      5.33 o
  -2   3   6       35.63       29.59      1.59 o
  -1   3   6       98.98       97.35      3.35 o
   0   3   6      288.28      308.06      5.65 o
   1   3   6      112.83      116.55      3.46 o
   2   3   6       19.91       17.95      1.64 o
   3   3   6       15.99       19.49      1.84 o
   4   3   6      128.38      119.72      4.92 o
   5   3   6        2.38        1.10      1.18 o
   6   3   6       50.46       46.44      3.76 o
   7   3   6       34.71       32.31      3.21 o
   8   3   6       16.48       15.16      2.46 o
   9   3   6       70.92       87.02      5.99 o
 -12   4   6       34.86       34.42      3.63 o
 -11   4   6       27.05       35.31      4.20 o
 -10   4   6       44.85       46.76      3.53 o
  -9   4   6       40.61       39.55      2.77 o
  -8   4   6       12.44       11.28      1.52 o
  -7   4   6       47.51       49.59      3.22 o
  -6   4   6        8.48        3.62      0.91 o
  -5   4   6       56.65       60.57      3.44 o
  -4   4   6       32.25       31.06      3.33 o
  -3   4   6       52.73       37.77      4.14 o
  -2   4   6       13.82        8.62      0.89 o
  -1   4   6       77.65       68.88      4.70 o
   0   4   6       64.38       60.54      3.21 o
   1   4   6       73.14       84.36      3.55 o
   2   4   6       22.73       23.14      1.89 o
   3   4   6       15.71       12.13      1.34 o
   4   4   6       78.07       80.38      4.74 o
   5   4   6       22.61       25.05      2.42 o
   6   4   6       14.30       11.28      2.31 o
   7   4   6        4.12        2.08      1.08 o
   8   4   6        6.68        7.08      2.08 o
 -11   5   6        4.52        3.03      1.82 o
 -10   5   6        7.62        7.38      1.74 o
  -9   5   6        4.63        3.44      1.34 o
  -8   5   6       68.90       74.48      4.83 o
  -7   5   6        0.73        0.38      1.31 o
  -6   5   6        5.55        4.45      1.21 o
  -5   5   6        8.70        5.30      1.14 o
  -4   5   6       23.43       20.16      2.74 o
  -3   5   6       62.60       69.13      4.26 o
  -2   5   6       30.98       34.80      3.52 o
  -1   5   6       74.22       85.76      4.91 o
   0   5   6       43.34       39.67      2.94 o
   1   5   6       51.00       45.72      3.15 o
   2   5   6      142.94      156.79      5.85 o
   3   5   6       40.54       39.03      3.28 o
   4   5   6       46.56       49.64      3.20 o
   5   5   6        4.88        3.12      1.46 o
   6   5   6       10.73       10.67      1.97 o
   7   5   6        1.23        1.32      1.18 o
  -9   6   6       11.04       13.66      2.87 o
  -8   6   6        9.89       12.32      2.41 o
  -7   6   6       18.31       22.66      3.13 o
  -6   6   6       24.99       26.81      3.13 o
  -5   6   6       15.37       18.81      2.39 o
  -4   6   6       55.65       67.68      5.21 o
  -3   6   6       83.98       94.14      5.58 o
  -2   6   6       14.39       15.21      2.19 o
  -1   6   6        5.19        4.28      2.15 o
   0   6   6       20.74       23.74      2.73 o
   1   6   6       18.94       18.54      2.00 o
   2   6   6       11.80        9.39      1.62 o
   3   6   6       14.24       11.87      2.00 o
   4   6   6        0.04        0.08      1.34 o
   5   6   6        4.34        2.83      2.08 o
  -6   7   6        1.55        0.92      1.74 o
  -5   7   6        7.37        7.77      1.95 o
  -4   7   6        5.44        9.01      1.92 o
  -3   7   6       13.64       18.54      2.99 o
  -2   7   6        1.80        1.69      1.35 o
  -1   7   6        1.07        0.97      2.35 o
   0   7   6        2.07        0.42      1.84 o
   1   7   6        9.79        7.26      1.76 o
 -14   0   7       13.06       15.94      2.85 o
 -13   0   7       22.59       25.92      3.90 o
 -12   0   7        9.53       10.27      1.98 o
 -11   0   7      119.92      132.86     10.18 o
 -10   0   7      110.53      120.71      7.24 o
  -9   0   7       84.93       81.60      5.67 o
  -8   0   7      206.23      212.70      8.62 o
  -7   0   7      103.99      104.59      4.92 o
  -6   0   7        0.12        0.03      0.46 o
  -5   0   7        0.40        0.68      0.64 o
  -4   0   7      145.90      165.55      6.90 o
  -3   0   7        2.26        3.01      2.18 o
  -2   0   7      983.92     1000.80     52.47 o
  -1   0   7       13.25        9.13      1.69 o
   0   0   7      180.25      182.43      8.04 o
   1   0   7        0.04       -0.23      1.09 o
   2   0   7      199.48      231.67      9.88 o
   3   0   7       15.10       12.88      1.82 o
   4   0   7       16.78       17.52      2.44 o
   5   0   7       42.81       41.95      4.93 o
   6   0   7        0.63       -0.28      1.35 o
   7   0   7        0.76       -1.91      1.91 o
   8   0   7       53.36       55.91      6.91 o
   9   0   7        0.34       -0.94      3.00 o
 -14   1   7       36.72       49.31      4.29 o
 -13   1   7        0.39       -0.13      0.96 o
 -12   1   7        3.38        3.29      1.08 o
 -11   1   7       27.82       27.66      2.18 o
 -10   1   7       15.39       17.41      1.84 o
  -9   1   7     1420.85     1528.49     32.46 o
  -8   1   7      151.40      154.57      6.18 o
  -7   1   7       19.16       19.84      1.41 o
  -6   1   7       46.92       46.25      2.82 o
  -5   1   7       14.20       15.07      0.93 o
  -4   1   7      129.66      132.77      5.04 o
  -3   1   7        8.50        9.33      1.17 o
  -2   1   7       33.69       30.94      2.09 o
  -1   1   7      149.28      147.70      4.31 o
   0   1   7       41.60       44.15      2.39 o
   1   1   7       80.62       75.73      3.14 o
   2   1   7       61.34       61.35      4.14 o
   3   1   7       53.50       58.35      3.78 o
   4   1   7       34.52       27.26      2.63 o
   5   1   7       30.62       27.08      2.27 o
   6   1   7        7.57        6.98      1.48 o
   7   1   7       42.61       37.31      3.71 o
   8   1   7       68.77       81.88      5.69 o
   9   1   7       40.22       49.91      4.55 o
 -14   2   7        0.92       -0.78      1.25 o
 -13   2   7       17.30       14.31      2.17 o
 -12   2   7       23.99       26.98      3.07 o
 -11   2   7       30.07       33.12      3.40 o
 -10   2   7      148.68      144.06      5.01 o
  -9   2   7       63.68       63.60      2.62 o
  -8   2   7       45.36       38.28      1.95 o
  -7   2   7       55.16       51.95      3.41 o
  -6   2   7       73.59       68.74      2.02 o
  -5   2   7       39.24       36.42      1.69 o
  -4   2   7       21.16       19.09      1.59 o
  -3   2   7       34.86       35.12      2.24 o
  -2   2   7       20.41       15.53      2.11 o
  -1   2   7      227.19      238.90      7.17 o
   0   2   7       89.08       88.95      4.06 o
   1   2   7       27.25       22.88      2.25 o
   2   2   7       27.86       25.79      2.40 o
   3   2   7       91.22      105.07      5.07 o
   4   2   7       39.68       33.08      2.85 o
   5   2   7        4.47        2.42      1.02 o
   6   2   7       56.12       67.61      4.72 o
   7   2   7        2.91        2.32      1.88 o
   8   2   7       18.24       17.34      2.74 o
   9   2   7       82.82      100.35      6.59 o
 -13   3   7        4.48        2.92      1.56 o
 -12   3   7       13.23       13.19      2.32 o
 -11   3   7        3.33        2.65      1.17 o
 -10   3   7      104.53      116.96      6.20 o
  -9   3   7       29.57       31.60      2.51 o
  -8   3   7        4.06        2.78      0.66 o
  -7   3   7        6.45        3.01      0.93 o
  -6   3   7       13.11       13.56      1.16 o
  -5   3   7       11.61        8.70      1.07 o
  -4   3   7       35.87       33.65      1.51 o
  -3   3   7      136.15      128.13      5.44 o
  -2   3   7      160.23      166.15      5.87 o
  -1   3   7      333.62      354.04      9.25 o
   0   3   7       29.23       29.51      1.61 o
   1   3   7       54.74       49.19      2.75 o
   2   3   7       25.11       26.96      2.26 o
   3   3   7       37.96       43.63      2.94 o
   4   3   7      108.82      105.56      4.87 o
   5   3   7        6.27        3.29      1.00 o
   6   3   7        8.57        8.37      1.73 o
   7   3   7        8.30        9.29      1.94 o
   8   3   7       33.26       33.78      3.78 o
 -12   4   7       23.16       27.38      3.80 o
 -11   4   7       11.86       14.29      2.22 o
 -10   4   7       23.75       20.20      2.58 o
  -9   4   7       31.53       28.38      2.62 o
  -8   4   7        6.23        4.08      1.22 o
  -7   4   7       36.33       30.37      2.58 o
  -6   4   7       21.10       20.86      1.93 o
  -5   4   7       22.10       20.66      2.07 o
  -4   4   7       10.04        9.68      1.45 o
  -3   4   7      144.90      155.32      6.17 o
  -2   4   7      139.88      135.28     13.67 o
  -1   4   7      173.80      184.58      7.54 o
   0   4   7      100.59      104.88      4.33 o
   1   4   7       24.39       25.40      2.07 o
   2   4   7        5.11        5.86      1.08 o
   3   4   7       14.00        8.34      1.15 o
   4   4   7       76.80       78.90      4.14 o
   5   4   7        2.85        2.99      1.32 o
   6   4   7        7.70        7.84      1.73 o
   7   4   7        8.23        6.71      1.46 o
 -11   5   7       16.18       18.54      3.18 o
 -10   5   7       27.06       26.70      3.90 o
  -9   5   7       22.92       24.13      2.90 o
  -8   5   7       36.27       38.56      3.51 o
  -7   5   7        0.07       -1.31      1.31 o
  -6   5   7       11.06        9.84      1.65 o
  -5   5   7       17.58       18.95      2.20 o
  -4   5   7       23.88       27.59      2.82 o
  -3   5   7       78.11       85.86      5.03 o
  -2   5   7       71.44       87.62      5.10 o
  -1   5   7        7.70        8.09      1.62 o
   0   5   7       13.80       15.79      1.93 o
   1   5   7       20.83       21.71      2.34 o
   2   5   7        3.81        2.48      0.91 o
   3   5   7        1.44       -1.07      1.07 o
   4   5   7       10.13        9.64      1.45 o
   5   5   7        6.45        5.81      1.79 o
   6   5   7        1.04       -0.06      1.27 o
  -8   6   7        6.26        7.97      2.21 o
  -7   6   7       11.01       14.05      2.30 o
  -6   6   7        2.55       -1.81      1.81 o
  -5   6   7        5.87        5.09      1.51 o
  -4   6   7       17.75       23.59      2.91 o
  -3   6   7       15.81       21.35      2.90 o
  -2   6   7       18.19       25.70      2.96 o
  -1   6   7        1.73        0.61      1.28 o
   0   6   7       22.36       23.31      2.80 o
   1   6   7       22.07       24.61      2.56 o
   2   6   7       16.78       13.11      1.97 o
   3   6   7       11.45        9.86      1.98 o
   4   6   7        7.44        4.20      2.59 o
  -4   7   7       12.29       13.03      2.51 o
  -3   7   7        1.40        4.08      1.53 o
  -2   7   7        1.17        2.00      1.48 o
  -1   7   7       10.51       17.03      2.91 o
 -14   0   8      123.66      168.74     13.25 o
 -13   0   8        1.71        4.27      2.36 o
 -12   0   8        0.67        2.73      2.03 o
 -11   0   8      144.66      156.92     14.89 o
 -10   0   8       61.07       61.82      5.28 o
  -9   0   8      739.01      712.56     20.56 o
  -8   0   8      202.56      222.28     12.79 o
  -7   0   8        0.16        0.55      0.42 o
  -6   0   8      104.11       91.44      5.27 o
  -5   0   8       10.14        7.99      1.37 o
  -4   0   8       78.73       76.83      4.53 o
  -3   0   8        5.11        6.36      1.53 o
  -2   0   8        7.10        5.68      1.68 o
  -1   0   8       43.34       39.45      3.03 o
   0   0   8        6.18        2.97      1.02 o
   1   0   8      144.88      146.86      7.83 o
   2   0   8        0.82       -0.15      1.49 o
   3   0   8        0.18        1.34      0.86 o
   4   0   8        1.70        0.55      1.30 o
   5   0   8        2.88        1.93      1.42 o
   6   0   8        2.16        0.74      3.99 o
   7   0   8        1.24       -2.24      2.24 o
   8   0   8       22.44       22.66      4.57 o
 -14   1   8       22.57       26.59      4.34 o
 -13   1   8       64.03       82.08      6.35 o
 -12   1   8       23.99       27.93      3.10 o
 -11   1   8       10.24       10.34      1.64 o
 -10   1   8       21.69       20.01      2.07 o
  -9   1   8       43.47       41.20      2.63 o
  -8   1   8      231.08      227.33      6.91 o
  -7   1   8        3.43        2.45      0.42 o
  -6   1   8        2.04        1.81      0.44 o
  -5   1   8      197.93      191.25      4.29 o
  -4   1   8       35.43       35.56      1.99 o
  -3   1   8       31.14       26.10      2.00 o
  -2   1   8        9.67       12.23      1.37 o
  -1   1   8      146.54      144.52      4.23 o
   0   1   8       81.45       74.69      2.89 o
   1   1   8       32.76       31.09      1.94 o
   2   1   8       42.31       48.81      4.06 o
   3   1   8       51.38       54.59      3.87 o
   4   1   8      113.81       95.41      4.83 o
   5   1   8       34.03       29.76      3.27 o
   6   1   8       10.90       11.10      2.13 o
   7   1   8        5.10        4.32      2.36 o
   8   1   8       58.88       65.35      5.30 o
 -13   2   8       19.01       16.82      3.14 o
 -12   2   8       12.48       15.31      2.89 o
 -11   2   8        3.34        1.77      1.82 o
 -10   2   8       49.41       52.30      3.52 o
  -9   2   8       59.99       53.23      2.90 o
  -8   2   8       84.12       81.99      4.07 o
  -7   2   8       55.57       47.41      2.11 o
  -6   2   8        2.43        1.70      0.52 o
  -5   2   8        1.50        0.50      0.50 o
  -4   2   8      122.87      120.67      4.23 o
  -3   2   8       11.43        9.68      1.54 o
  -2   2   8      342.38      340.74      7.34 o
  -1   2   8      418.59      450.55      8.85 o
   0   2   8       53.98       53.80      3.02 o
   1   2   8       28.93       31.47      3.04 o
   2   2   8        9.35        6.94      1.24 o
   3   2   8       57.40       57.83      3.98 o
   4   2   8       73.53       61.40      3.74 o
   5   2   8        0.28       -1.52      1.52 o
   6   2   8        0.49        1.49      1.30 o
   7   2   8       19.25       21.64      2.95 o
   8   2   8        8.70        5.56      1.88 o
 -13   3   8       35.12       35.90      4.46 o
 -12   3   8        4.71        6.47      1.73 o
 -11   3   8        0.08        0.50      1.24 o
 -10   3   8        1.87        1.32      1.08 o
  -9   3   8       93.49      104.51      5.85 o
  -8   3   8       70.24       71.61      3.81 o
  -7   3   8       21.38       17.91      1.82 o
  -6   3   8       23.32       18.74      1.58 o
  -5   3   8        9.19        6.69      0.87 o
  -4   3   8       64.02       61.35      3.14 o
  -3   3   8       81.60       79.61      3.87 o
  -2   3   8       57.13       52.95      3.82 o
  -1   3   8       73.87       76.22      3.33 o
   0   3   8       47.39       47.40      2.71 o
   1   3   8        8.51        8.54      1.11 o
   2   3   8       40.02       44.38      2.75 o
   3   3   8       11.78        7.52      1.24 o
   4   3   8       47.20       46.35      3.45 o
   5   3   8        0.97       -0.54      1.36 o
   6   3   8        2.57        1.88      1.42 o
   7   3   8        4.57        3.84      2.14 o
 -12   4   8       18.75       22.79      3.05 o
 -11   4   8       24.54       25.95      3.23 o
 -10   4   8       32.62       33.27      3.54 o
  -9   4   8       57.80       62.38      3.94 o
  -8   4   8       36.86       34.03      2.90 o
  -7   4   8       42.49       39.88      3.28 o
  -6   4   8        3.30        1.52      0.78 o
  -5   4   8       15.16        9.05      1.34 o
  -4   4   8       46.31       49.55      3.60 o
  -3   4   8      176.24      201.44      7.28 o
  -2   4   8      151.50      169.37      6.74 o
  -1   4   8      163.62      188.96      6.49 o
   0   4   8        9.60        9.33      1.22 o
   1   4   8       81.99       89.54      4.08 o
   2   4   8        5.54        6.00      1.21 o
   3   4   8        7.74        6.48      1.13 o
   4   4   8       36.57       37.42      2.95 o
   5   4   8        2.49        2.39      0.86 o
   6   4   8        1.11        2.67      1.52 o
 -10   5   8       13.88       15.44      2.83 o
  -9   5   8       26.50       30.97      3.31 o
  -8   5   8        0.36        0.61      1.03 o
  -7   5   8        4.38        2.99      1.54 o
  -6   5   8        6.82        5.77      1.47 o
  -5   5   8        2.00        1.05      1.10 o
  -4   5   8       13.65       14.12      1.84 o
  -3   5   8        6.69        6.02      1.47 o
  -2   5   8       28.71       31.78      3.13 o
  -1   5   8        4.93        5.05      1.45 o
   0   5   8       36.32       41.37      3.20 o
   1   5   8        9.13        8.16      1.48 o
   2   5   8        1.92        1.17      0.72 o
   3   5   8        1.61        2.36      0.88 o
   4   5   8       10.00       12.25      1.90 o
   5   5   8        1.88        1.99      1.14 o
  -8   6   8        9.19        8.19      2.48 o
  -7   6   8        2.58        4.61      1.74 o
  -6   6   8        0.95        3.14      1.54 o
  -5   6   8        3.55        4.21      1.53 o
  -4   6   8        4.99        6.31      1.76 o
  -3   6   8        9.54       11.65      2.34 o
  -2   6   8        2.32        2.02      1.35 o
  -1   6   8        8.27       10.56      2.11 o
   0   6   8       18.45       21.78      2.90 o
   1   6   8        5.64        4.93      1.32 o
   2   6   8        8.78        7.94      1.69 o
 -14   0   9      124.04      152.49     12.45 o
 -13   0   9        0.07        1.84      1.88 o
 -12   0   9        1.51        3.10      1.76 o
 -11   0   9        2.09        2.37      1.15 o
 -10   0   9        8.36        4.29      1.84 o
  -9   0   9        5.53        3.03      1.38 o
  -8   0   9       47.37       41.53      3.47 o
  -7   0   9        0.08       -0.24      0.75 o
  -6   0   9        2.57        3.41      0.90 o
  -5   0   9       14.03        8.73      2.48 o
  -4   0   9      101.81       97.36      5.58 o
  -3   0   9      158.36      153.58      7.24 o
  -2   0   9      184.62      180.07      7.36 o
  -1   0   9      159.85      170.72      6.97 o
   0   0   9        6.20        8.06      1.61 o
   1   0   9        1.76       -0.21      1.10 o
   2   0   9        1.19        2.72      1.11 o
   3   0   9       13.61       15.21      2.91 o
   4   0   9       62.58       47.49      6.80 o
   5   0   9        3.71        3.24      1.80 o
   6   0   9        0.96        0.99      1.55 o
   7   0   9        6.91        7.43      2.82 o
 -13   1   9       57.17       62.85      5.64 o
 -12   1   9       12.56       15.50      2.35 o
 -11   1   9       21.67       20.85      2.24 o
 -10   1   9        5.42        4.44      0.91 o
  -9   1   9      129.74      131.48      4.95 o
  -8   1   9      153.57      149.13      4.26 o
  -7   1   9      141.54      125.34      7.04 o
  -6   1   9       26.22       22.67      1.55 o
  -5   1   9        1.75        1.29      0.57 o
  -4   1   9        5.84        5.37      1.04 o
  -3   1   9      113.23      103.33      4.29 o
  -2   1   9      118.87      116.28      4.35 o
  -1   1   9      335.90      357.42      6.80 o
   0   1   9       63.58       64.75      2.91 o
   1   1   9        6.77        5.62      1.00 o
   2   1   9        6.20        6.57      1.61 o
   3   1   9       21.41       15.85      2.36 o
   4   1   9        2.72        1.62      1.18 o
   5   1   9       18.68       19.52      2.79 o
   6   1   9        5.21        3.63      2.06 o
   7   1   9       13.20       12.98      2.51 o
 -13   2   9       48.74       53.23      5.36 o
 -12   2   9       51.98       55.15      5.31 o
 -11   2   9       14.59       17.79      2.52 o
 -10   2   9       40.14       39.35      3.06 o
  -9   2   9       74.35       68.20      3.42 o
  -8   2   9      339.04      337.42     12.35 o
  -7   2   9       14.93       14.16      1.42 o
  -6   2   9       44.11       39.35      2.14 o
  -5   2   9       36.66       35.39      2.22 o
  -4   2   9       71.43       68.16      3.83 o
  -3   2   9      187.00      197.24      7.96 o
  -2   2   9      470.95      513.38      9.83 o
  -1   2   9       72.33       75.05      3.36 o
   0   2   9        9.95        6.60      1.11 o
   1   2   9       42.35       44.66      2.73 o
   2   2   9       26.47       30.96      2.38 o
   3   2   9        8.00        6.68      1.15 o
   4   2   9       22.11       14.00      2.33 o
   5   2   9        3.39        0.66      1.58 o
   6   2   9        0.19       -1.20      1.59 o
   7   2   9       10.00        7.53      2.07 o
 -12   3   9       24.02       38.87      4.03 o
 -11   3   9       19.33       20.10      2.78 o
 -10   3   9       41.02       43.40      3.94 o
  -9   3   9       32.47       31.39      3.26 o
  -8   3   9       63.15       69.48      3.80 o
  -7   3   9       74.76       67.94      4.01 o
  -6   3   9       19.77       18.52      1.75 o
  -5   3   9       63.89       51.08      3.12 o
  -4   3   9       23.70       20.82      1.80 o
  -3   3   9       12.19       10.05      1.66 o
  -2   3   9      369.75      423.77     10.57 o
  -1   3   9      186.49      189.96      6.71 o
   0   3   9        6.87        6.36      1.13 o
   1   3   9       19.90       20.98      1.93 o
   2   3   9       28.38       27.09      2.25 o
   3   3   9       14.06       14.26      1.74 o
   4   3   9        4.51        1.69      1.10 o
   5   3   9        8.64        7.21      1.50 o
   6   3   9        3.60        0.75      1.56 o
 -11   4   9        3.53        1.46      1.17 o
 -10   4   9        1.30       -0.69      1.15 o
  -9   4   9       11.21       11.09      2.04 o
  -8   4   9       12.73        8.05      1.44 o
  -7   4   9        4.69        0.90      0.92 o
  -6   4   9       14.16        9.36      1.44 o
  -5   4   9       15.54       13.51      1.60 o
  -4   4   9       30.80       33.47      2.73 o
  -3   4   9        6.85        7.07      1.72 o
  -2   4   9       21.33       22.68      2.48 o
  -1   4   9        2.35        4.83      1.14 o
   0   4   9       11.13       12.19      1.84 o
   1   4   9        2.11        1.12      0.80 o
   2   4   9       13.92       10.61      1.62 o
   3   4   9        0.24       -0.99      0.99 o
   4   4   9       10.56        8.02      1.46 o
   5   4   9        0.15       -1.44      1.44 o
 -10   5   9       15.20       13.71      2.79 o
  -9   5   9       56.64       61.60      5.51 o
  -8   5   9        0.49       -1.57      1.57 o
  -7   5   9        0.52       -0.94      1.32 o
  -6   5   9        3.02        1.69      1.20 o
  -5   5   9       30.93       29.76      2.81 o
  -4   5   9        8.26        7.09      1.56 o
  -3   5   9       11.05        9.71      1.94 o
  -2   5   9        7.88        6.57      1.49 o
  -1   5   9        9.91        7.78      2.13 o
   0   5   9        4.63        7.18      1.55 o
   1   5   9        7.71       10.11      1.78 o
   2   5   9        2.25        1.65      1.28 o
   3   5   9        4.65        3.01      1.54 o
  -7   6   9        0.57       -0.01      1.68 o
  -6   6   9        5.53        2.90      1.70 o
  -5   6   9       17.77       27.99      3.82 o
  -4   6   9       15.63       18.71      3.03 o
  -3   6   9       34.33       49.74      4.30 o
  -2   6   9        4.86        6.79      1.67 o
  -1   6   9       19.61       28.24      3.37 o
   0   6   9        2.51        4.93      1.66 o
 -13   0  10       47.26       55.16      8.61 o
 -12   0  10       28.13       29.52      4.68 o
 -11   0  10       27.91       35.17      4.17 o
 -10   0  10       96.57       97.96      6.75 o
  -9   0  10       39.57       34.20      3.36 o
  -8   0  10        0.12       -0.22      0.92 o
  -7   0  10       69.83       49.22      3.83 o
  -6   0  10        6.26        3.16      1.02 o
  -5   0  10       26.50       22.56      2.83 o
  -4   0  10       20.52       13.52      3.39 o
  -3   0  10      214.79      210.74      9.32 o
  -2   0  10      194.69      195.75     10.03 o
  -1   0  10      138.38      143.22      6.88 o
   0   0  10        0.14        1.40      1.36 o
   1   0  10        9.23        9.37      1.91 o
   2   0  10        7.82        7.24      1.91 o
   3   0  10        0.02       -0.64      2.05 o
   4   0  10        9.16        2.97      3.39 o
   5   0  10       27.01       21.71      3.53 o
   6   0  10       46.17       49.20      5.26 o
 -13   1  10       15.41       19.50      3.08 o
 -12   1  10       19.07       15.44      2.82 o
 -11   1  10        3.58        2.44      1.07 o
 -10   1  10       55.00       56.87      3.35 o
  -9   1  10        0.97       -0.68      0.78 o
  -8   1  10      109.58      101.55      5.15 o
  -7   1  10       10.24        5.18      0.88 o
  -6   1  10       25.42       17.85      1.49 o
  -5   1  10       18.98       16.47      1.53 o
  -4   1  10       28.19       23.80      2.14 o
  -3   1  10        2.43        1.44      0.91 o
  -2   1  10      403.23      437.48      9.31 o
  -1   1  10       34.51       35.57      2.43 o
   0   1  10       66.59       71.46      3.59 o
   1   1  10        2.18        0.48      1.34 o
   2   1  10       11.37        7.88      1.39 o
   3   1  10       34.86       29.53      2.64 o
   4   1  10        9.34        6.02      1.87 o
   5   1  10        9.44        3.11      1.37 o
   6   1  10        7.07        7.31      1.94 o
 -13   2  10        0.53        0.62      1.29 o
 -12   2  10       47.96       53.90      5.54 o
 -11   2  10       27.27       27.00      3.14 o
 -10   2  10       26.33       28.55      2.73 o
  -9   2  10       66.81       66.40      4.10 o
  -8   2  10       91.34       95.22      3.83 o
  -7   2  10       57.34       42.54      2.68 o
  -6   2  10        8.21        5.10      0.88 o
  -5   2  10       59.21       56.65      2.95 o
  -4   2  10        2.20        0.60      0.86 o
  -3   2  10      142.52      146.49      5.75 o
  -2   2  10      120.89      127.55      5.47 o
  -1   2  10      100.33      103.56      4.22 o
   0   2  10       26.04       23.97      2.29 o
   1   2  10        6.56        5.32      1.37 o
   2   2  10       14.99       17.44      1.99 o
   3   2  10       18.16       14.89      1.89 o
   4   2  10       29.94       33.65      3.25 o
   5   2  10       12.50       13.64      2.88 o
   6   2  10       19.45       24.57      3.42 o
 -12   3  10       63.55       78.33      5.75 o
 -11   3  10        4.85        2.47      1.58 o
 -10   3  10        5.77        2.14      1.17 o
  -9   3  10       13.78       11.47      1.89 o
  -8   3  10      112.26       97.18      5.03 o
  -7   3  10       70.39       68.48      4.51 o
  -6   3  10       30.83       25.14      2.42 o
  -5   3  10        7.48        7.25      1.10 o
  -4   3  10        0.41        0.71      0.75 o
  -3   3  10       49.77       44.04      3.05 o
  -2   3  10       36.38       28.97      2.40 o
  -1   3  10        2.62        2.29      0.83 o
   0   3  10        2.01        1.34      0.72 o
   1   3  10        3.08        1.66      0.89 o
   2   3  10        7.48        6.12      1.91 o
   3   3  10        0.30        0.61      0.94 o
   4   3  10        2.21        1.60      1.26 o
   5   3  10        2.83        1.67      1.14 o
 -11   4  10        4.98        7.22      1.96 o
 -10   4  10       20.56       18.56      2.74 o
  -9   4  10       34.93       37.49      3.68 o
  -8   4  10        3.90        2.71      1.16 o
  -7   4  10       60.22       71.59      4.56 o
  -6   4  10        2.31        3.44      1.19 o
  -5   4  10       30.13       29.06      2.44 o
  -4   4  10        1.58        1.63      1.20 o
  -3   4  10       25.03       29.84      2.90 o
  -2   4  10        4.70        3.26      1.42 o
  -1   4  10       39.99       45.66      3.45 o
   0   4  10        1.24        1.41      0.94 o
   1   4  10        0.36        0.67      0.96 o
   2   4  10        6.84        6.66      1.27 o
   3   4  10       10.48        7.40      1.14 o
   4   4  10        5.14        4.22      1.10 o
  -9   5  10        1.20        1.93      1.61 o
  -8   5  10        0.83       -0.42      1.41 o
  -7   5  10       26.28       26.28      3.17 o
  -6   5  10       16.06       19.69      2.88 o
  -5   5  10       15.78       15.84      2.68 o
  -4   5  10        3.10        4.18      1.36 o
  -3   5  10        2.46        2.46      1.45 o
  -2   5  10        5.09        2.36      1.23 o
  -1   5  10       45.94       61.04      5.93 o
   0   5  10        1.50       -0.60      1.81 o
   1   5  10        1.83        2.03      1.28 o
   2   5  10        0.63       -1.22      1.22 o
  -4   6  10        7.71        8.49      1.93 o
  -3   6  10        7.94        5.29      2.57 o
 -13   0  11        4.06        8.79      2.21 o
 -12   0  11       72.95       71.91      6.38 o
 -11   0  11        0.20        0.81      1.32 o
 -10   0  11       20.13       19.76      3.13 o
  -9   0  11        0.47       -0.31      1.51 o
  -8   0  11       88.70       84.86      5.20 o
  -7   0  11        0.84        1.53      0.93 o
  -6   0  11        4.52        4.16      1.24 o
  -5   0  11        1.50        1.94      1.30 o
  -4   0  11       34.51       31.86      3.73 o
  -3   0  11       82.99       79.73      6.06 o
  -2   0  11       18.67       16.50      9.75 o
  -1   0  11      111.25      120.79      6.63 o
   0   0  11      212.46      241.23     12.80 o
   1   0  11       13.77       12.68      2.29 o
   2   0  11        3.18        0.86      1.66 o
   3   0  11       11.24        5.28      2.02 o
   4   0  11        0.04       -1.26      1.26 o
   5   0  11       58.09       69.47      7.34 o
 -13   1  11       10.42       14.93      2.73 o
 -12   1  11       27.81       27.15      3.57 o
 -11   1  11        5.66        4.09      1.02 o
 -10   1  11       50.87       50.81      3.25 o
  -9   1  11       40.19       39.03      2.79 o
  -8   1  11       35.14       33.22      2.56 o
  -7   1  11      173.11      160.55      4.67 o
  -6   1  11       24.31       17.83      1.49 o
  -5   1  11        4.79        2.73      0.99 o
  -4   1  11        7.89        5.81      1.21 o
  -3   1  11       69.23       73.93      4.46 o
  -2   1  11      243.86      267.15      8.32 o
  -1   1  11      128.46      148.98      5.38 o
   0   1  11        0.36       -0.50      0.78 o
   1   1  11       34.69       44.16      3.12 o
   2   1  11        4.89        4.68      1.50 o
   3   1  11        3.12        1.34      1.10 o
   4   1  11        1.31       -0.96      1.68 o
   5   1  11        0.55        0.93      1.06 o
 -12   2  11       53.22       66.46      5.25 o
 -11   2  11        2.23       -0.46      1.40 o
 -10   2  11       13.56       11.29      1.79 o
  -9   2  11        9.65       10.00      1.62 o
  -8   2  11       67.37       58.96      4.45 o
  -7   2  11       21.84       15.55      1.76 o
  -6   2  11       15.15       14.57      1.61 o
  -5   2  11        2.25       -0.35      0.68 o
  -4   2  11       35.48       32.91      2.67 o
  -3   2  11       32.33       30.38      2.77 o
  -2   2  11       47.71       46.79      3.55 o
  -1   2  11       10.49        9.24      1.42 o
   0   2  11       18.50       19.20      2.25 o
   1   2  11        9.37        8.46      1.50 o
   2   2  11        5.98        6.34      1.66 o
   3   2  11        0.50       -0.22      0.98 o
   4   2  11        4.56        4.58      1.37 o
 -11   3  11        0.83        1.40      1.26 o
 -10   3  11        3.06        2.23      1.43 o
  -9   3  11       56.95       59.75      4.71 o
  -8   3  11       64.71       71.84      4.98 o
  -7   3  11       18.94       18.21      2.35 o
  -6   3  11        0.59       -0.48      1.28 o
  -5   3  11        3.47        1.75      0.99 o
  -4   3  11        2.40        2.70      0.84 o
  -3   3  11       64.44       72.39      4.12 o
  -2   3  11       18.73       16.40      1.92 o
  -1   3  11       12.92       11.14      1.50 o
   0   3  11        4.23        5.32      1.24 o
   1   3  11        1.55        0.82      1.01 o
   2   3  11        4.27        4.51      1.36 o
   3   3  11       29.11       36.80      3.49 o
 -10   4  11        0.66        2.16      1.67 o
  -9   4  11       11.30       15.63      2.96 o
  -8   4  11       23.90       21.34      3.32 o
  -7   4  11       49.88       59.11      5.10 o
  -6   4  11       38.19       37.25      3.75 o
  -5   4  11        8.08        7.03      4.07 o
  -4   4  11        0.38        0.45      1.28 o
  -3   4  11        5.08        5.26      1.72 o
  -2   4  11       24.76       31.05      3.29 o
  -1   4  11        3.65        0.62      1.18 o
   0   4  11       10.64       10.03      1.79 o
   1   4  11        8.04       12.03      2.05 o
   2   4  11        1.17        0.76      1.37 o
  -7   5  11       15.13       18.82      3.04 o
  -6   5  11        3.36        4.65      2.35 o
  -5   5  11       13.20       21.73      3.13 o
  -4   5  11        0.80        1.64      1.43 o
  -3   5  11       20.04       25.00      3.08 o
  -2   5  11        2.10       -1.14      1.71 o
  -1   5  11       36.80       47.46      4.40 o
   0   5  11        1.12        0.11      2.92 o
 -12   0  12        1.26       -0.22      1.55 o
 -11   0  12       45.80       40.58      4.74 o
 -10   0  12        0.02       -1.19      1.27 o
  -9   0  12       12.09       12.24      2.19 o
  -8   0  12       11.10        8.27      1.44 o
  -7   0  12      169.33      173.81      7.79 o
  -6   0  12       71.63       54.09      6.30 o
  -5   0  12        0.07       -0.32      1.21 o
  -4   0  12        8.72       10.77      2.43 o
  -3   0  12        0.02       -1.17      1.59 o
  -2   0  12       46.22       47.61      4.94 o
  -1   0  12      121.57      149.80      7.87 o
   0   0  12        0.85       -0.42      1.57 o
   1   0  12        5.35        4.87      2.07 o
   2   0  12        1.22       -0.38      2.19 o
   3   0  12        0.09        0.74      1.74 o
   4   0  12        0.05       -0.38      1.66 o
 -12   1  12       34.63       35.38      4.17 o
 -11   1  12       15.26       11.44      1.89 o
 -10   1  12        0.58       -0.88      0.88 o
  -9   1  12       52.32       54.28      3.45 o
  -8   1  12        6.67        5.29      1.13 o
  -7   1  12       19.59       15.91      1.67 o
  -6   1  12       36.00       40.88      2.92 o
  -5   1  12        0.36        0.07      0.89 o
  -4   1  12        4.55        4.39      1.13 o
  -3   1  12       35.17       33.08      2.98 o
  -2   1  12       37.24       42.54      3.49 o
  -1   1  12       62.12       73.34      3.99 o
   0   1  12       34.96       41.59      3.13 o
   1   1  12       11.61       11.71      1.73 o
   2   1  12       19.37       21.65      2.21 o
   3   1  12        0.05       -1.28      1.28 o
 -11   2  12       39.34       45.59      4.27 o
 -10   2  12        3.72        1.50      1.00 o
  -9   2  12       25.95       23.22      2.64 o
  -8   2  12       41.00       38.23      3.69 o
  -7   2  12       83.14       80.29      4.73 o
  -6   2  12       10.21        7.11      1.27 o
  -5   2  12        6.55        4.72      1.06 o
  -4   2  12        0.18        0.03      0.94 o
  -3   2  12       35.77       38.92      3.36 o
  -2   2  12       24.49       24.16      2.76 o
  -1   2  12       17.10       16.66      2.20 o
   0   2  12       36.87       41.74      3.12 o
   1   2  12       17.46       24.24      2.72 o
   2   2  12        0.68        0.48      1.08 o
   3   2  12        7.05        4.88      1.81 o
 -10   3  12        3.56        1.11      1.37 o
  -9   3  12       17.83       16.06      2.60 o
  -8   3  12        6.33        3.61      1.29 o
  -7   3  12       14.25       12.59      1.98 o
  -6   3  12       18.46       19.59      2.77 o
  -5   3  12       12.76       10.38      1.98 o
  -4   3  12       24.95       24.71      2.63 o
  -3   3  12        1.23        1.14      1.22 o
  -2   3  12       25.99       32.68      3.35 o
  -1   3  12        9.78       12.15      2.08 o
   0   3  12        7.03        7.11      1.48 o
   1   3  12        3.29        3.43      1.22 o
   2   3  12        1.14        1.54      2.00 o
  -9   4  12       10.56        5.01      1.98 o
  -8   4  12       15.44       14.71      3.58 o
  -7   4  12       35.62       42.40      4.07 o
  -6   4  12        2.28        1.04      1.20 o
  -5   4  12       39.64       48.88      5.02 o
  -4   4  12       12.62       12.07      2.05 o
  -3   4  12       29.77       37.16      3.78 o
  -2   4  12        3.88        0.58      1.40 o
  -1   4  12       32.86       40.55      4.05 o
   0   4  12       14.93       16.27      2.58 o
 -11   0  13       21.62       23.55      3.86 o
 -10   0  13        7.51        6.94      1.70 o
  -9   0  13       67.27       70.05      5.25 o
  -8   0  13        1.28        0.31      1.91 o
  -7   0  13       49.98       54.63      4.54 o
  -6   0  13        0.04       -1.16      1.52 o
  -5   0  13        2.72        0.65      1.63 o
  -4   0  13        1.40        1.43      1.51 o
  -3   0  13       11.62        7.20      1.91 o
  -2   0  13       12.79        9.06      3.33 o
  -1   0  13        8.14        8.64      3.38 o
   0   0  13        0.36       -0.01      1.52 o
   1   0  13        4.13        0.95      1.91 o
   2   0  13        3.48        4.17      2.07 o
 -11   1  13       70.65       76.32      5.00 o
 -10   1  13        3.85        2.89      1.20 o
  -9   1  13        2.01        2.61      1.45 o
  -8   1  13        4.12        2.02      1.13 o
  -7   1  13       90.71       98.38      5.95 o
  -6   1  13        5.56        6.96      1.48 o
  -5   1  13        2.92        1.47      1.43 o
  -4   1  13       10.23        9.61      1.58 o
  -3   1  13        1.27        1.57      1.11 o
  -2   1  13        1.18       -0.42      1.11 o
  -1   1  13      111.78      140.58      5.84 o
   0   1  13       23.35       27.92      2.70 o
   1   1  13       20.00       23.18      2.84 o
   2   1  13        1.54        0.31      1.21 o
 -10   2  13       26.27       23.33      2.64 o
  -9   2  13       22.73       20.11      2.83 o
  -8   2  13       21.01       22.33      3.02 o
  -7   2  13       12.85       15.36      2.78 o
  -6   2  13       39.84       43.25      3.85 o
  -5   2  13       24.73       25.98      2.64 o
  -4   2  13        4.77        2.96      1.32 o
  -3   2  13        8.11        7.35      1.65 o
  -2   2  13        1.31       -1.01      1.44 o
  -1   2  13       31.27       35.81      3.89 o
   0   2  13       24.25       29.49      2.79 o
   1   2  13       18.16       23.93      2.88 o
  -9   3  13       26.73       30.11      3.50 o
  -8   3  13       17.81       17.29      3.14 o
  -7   3  13       12.24        9.71      2.27 o
  -6   3  13        7.85        6.31      1.36 o
  -5   3  13       49.76       71.07      5.27 o
  -4   3  13        2.13       -0.37      1.19 o
  -3   3  13       16.08       15.08      2.30 o
  -2   3  13        9.57        8.40      1.84 o
  -1   3  13       12.43       12.80      4.15 o
   0   3  13       20.75       27.13      3.20 o
  -6   4  13       10.76       12.95      2.36 o
  -5   4  13       18.39       23.83      3.60 o
  -4   4  13        5.62        6.75      2.11 o
  -3   4  13        0.37        0.47      1.27 o
 -10   0  14        0.34       -0.81      1.78 o
  -9   0  14       30.22       38.42      4.94 o
  -8   0  14       25.08       24.06      3.85 o
  -7   0  14       19.78       25.03      3.93 o
  -6   0  14        0.22       -1.57      1.65 o
  -5   0  14        6.95        3.73      1.84 o
  -4   0  14        0.05       -1.04      1.76 o
  -3   0  14        7.80        6.19      1.49 o
  -2   0  14        0.01       -1.80      1.80 o
  -1   0  14       19.55       20.84      4.03 o
   0   0  14        5.89        2.90      3.37 o
  -9   1  14       19.58       15.97      2.29 o
  -8   1  14        1.52        1.97      0.92 o
  -7   1  14       27.54       26.38      2.79 o
  -6   1  14       14.35       11.32      1.96 o
  -5   1  14        1.53        2.00      1.80 o
  -4   1  14        0.46       -0.74      1.19 o
  -3   1  14        6.98        8.86      2.18 o
  -2   1  14        0.22        2.39      1.14 o
  -1   1  14       45.16       63.83      4.54 o
   0   1  14        7.62        8.20      1.84 o
  -8   2  14        0.07       -1.45      1.45 o
  -7   2  14       19.73       18.73      3.61 o
  -6   2  14        2.85        0.45      1.16 o
  -5   2  14       25.04       33.66      3.68 o
  -4   2  14       25.44       27.90      3.26 o
  -3   2  14        2.03       -1.38      2.19 o
  -2   2  14        3.32        1.00      1.10 o
  -1   2  14       38.98       51.66      5.18 o
  -6   3  14        0.69       -0.31      1.81 o
  -5   3  14       14.81       16.90      2.71 o
  -4   3  14        4.66        4.78      1.42 o
  -7   0  15        7.14        6.39      2.22 o
  -6   0  15        3.38        2.11      2.72 o
  -5   0  15       14.35       13.45      3.33 o
  -4   0  15        3.47       -0.87      2.29 o
  -6   1  15        2.22        1.87      1.41 o
  -5   1  15        4.90        5.17      1.63 o
 
